# Supplementary material for: Single-cell expression profiling reveals dynamic flux of cardiac stromal, vascular and immune cells in health and injury
Source: eLife. 2019 Mar 26;8:e43882. doi: 10.7554/eLife.43882 (PMC6459677; doi:10.7554/eLife.43882)
Supplement: Figure 4—source data 1. [file elife-43882-fig4-data1.xlsx]

## Sheet: Sheet1
Colony counts
	S+GFP+	S+GFP+CD90-high	S+GFP+CD90-low
Mouse 1	22	45	10
Mouse 2	26	55	8
Mouse 3	28	48	15
