# Supplementary material for: Single-cell expression profiling reveals dynamic flux of cardiac stromal, vascular and immune cells in health and injury
Source: eLife. 2019 Mar 26;8:e43882. doi: 10.7554/eLife.43882 (PMC6459677; doi:10.7554/eLife.43882)
Supplement: Source code 1. [file elife-43882-code1.zip]

Archive with 20 entries (15 files):
- Source code file 1 - R code/
- Source code file 1 - R code/CellCommunication/
- Source code file 1 - R code/CellCommunication/ensembl_mouse_human_orthologues.txt
- Source code file 1 - R code/CellCommunication/Generate_communication_network.R
- Source code file 1 - R code/CellCommunication/ligand_receptor_functions.R
- Source code file 1 - R code/CellCommunication/All.Pairs-Table 1.csv
- Source code file 1 - R code/CellCommunication/.Rhistory
- Source code file 1 - R code/Clustering/
- Source code file 1 - R code/Clustering/GFP_C9_stressed_cell_list.txt
- Source code file 1 - R code/Clustering/TIP_aggregate_clustering.R
- Source code file 1 - R code/Clustering/GFP_aggregate_clustering.R
- Source code file 1 - R code/Clustering/GFP_day7_clustering.R
- Source code file 1 - R code/Clustering/GFP_day3_clustering.R
- Source code file 1 - R code/Clustering/cluster_merging.R
- Source code file 1 - R code/DPA/
- Source code file 1 - R code/DPA/GFP_population_counts.csv
- Source code file 1 - R code/DPA/diffprop_functions.R
- Source code file 1 - R code/DPA/run_DPA.R
- Source code file 1 - R code/DPA/TIP_population_counts.csv
- Source code file 1 - R code/CellCommunication/STRINGdb/
