# Supplementary material for: Single-cell expression profiling reveals dynamic flux of cardiac stromal, vascular and immune cells in health and injury
Source: eLife. 2019 Mar 26;8:e43882. doi: 10.7554/eLife.43882 (PMC6459677; doi:10.7554/eLife.43882)
Supplement: Source code 1. [file elife-43882-code1.zip › Source code file 1 - R code/CellCommunication/ensembl_mouse_human_orthologues.txt]

Gene stable ID	Transcript stable ID	Human gene stable ID	Human gene name	Gene name
ENSMUSG00000064336	ENSMUST00000082387			mt-Tf
ENSMUSG00000064337	ENSMUST00000082388			mt-Rnr1
ENSMUSG00000064338	ENSMUST00000082389			mt-Tv
ENSMUSG00000064339	ENSMUST00000082390			mt-Rnr2
ENSMUSG00000064340	ENSMUST00000082391			mt-Tl1
ENSMUSG00000064341	ENSMUST00000082392	ENSG00000198888	MT-ND1	mt-Nd1
ENSMUSG00000064342	ENSMUST00000082393			mt-Ti
ENSMUSG00000064343	ENSMUST00000082394			mt-Tq
ENSMUSG00000064344	ENSMUST00000082395			mt-Tm
ENSMUSG00000064345	ENSMUST00000082396	ENSG00000198763	MT-ND2	mt-Nd2
ENSMUSG00000064346	ENSMUST00000082397			mt-Tw
ENSMUSG00000064347	ENSMUST00000082398			mt-Ta
ENSMUSG00000064348	ENSMUST00000082399			mt-Tn
ENSMUSG00000064349	ENSMUST00000082400			mt-Tc
ENSMUSG00000064350	ENSMUST00000082401			mt-Ty
ENSMUSG00000064351	ENSMUST00000082402	ENSG00000198804	MT-CO1	mt-Co1
ENSMUSG00000064352	ENSMUST00000082403			mt-Ts1
ENSMUSG00000064353	ENSMUST00000082404			mt-Td
ENSMUSG00000064354	ENSMUST00000082405	ENSG00000198712	MT-CO2	mt-Co2
ENSMUSG00000064355	ENSMUST00000082406			mt-Tk
ENSMUSG00000064356	ENSMUST00000082407	ENSG00000228253	MT-ATP8	mt-Atp8
ENSMUSG00000064357	ENSMUST00000082408	ENSG00000198899	MT-ATP6	mt-Atp6
ENSMUSG00000064358	ENSMUST00000082409	ENSG00000198938	MT-CO3	mt-Co3
ENSMUSG00000064359	ENSMUST00000082410			mt-Tg
ENSMUSG00000064360	ENSMUST00000082411	ENSG00000198840	MT-ND3	mt-Nd3
ENSMUSG00000064361	ENSMUST00000082412			mt-Tr
ENSMUSG00000065947	ENSMUST00000084013	ENSG00000212907	MT-ND4L	mt-Nd4l
ENSMUSG00000064363	ENSMUST00000082414	ENSG00000198886	MT-ND4	mt-Nd4
ENSMUSG00000064364	ENSMUST00000082415			mt-Th
ENSMUSG00000064365	ENSMUST00000082416			mt-Ts2
ENSMUSG00000064366	ENSMUST00000082417			mt-Tl2
ENSMUSG00000064367	ENSMUST00000082418	ENSG00000198786	MT-ND5	mt-Nd5
ENSMUSG00000064368	ENSMUST00000082419	ENSG00000198695	MT-ND6	mt-Nd6
ENSMUSG00000064369	ENSMUST00000082420			mt-Te
ENSMUSG00000064370	ENSMUST00000082421	ENSG00000198727	MT-CYB	mt-Cytb
ENSMUSG00000064371	ENSMUST00000082422			mt-Tt
ENSMUSG00000064372	ENSMUST00000082423			mt-Tp
ENSMUSG00000101194	ENSMUST00000191590			Gm29149
ENSMUSG00000101435	ENSMUST00000189554			Gm28772
ENSMUSG00000082332	ENSMUST00000117166			Gm13384
ENSMUSG00000101507	ENSMUST00000188224			Gm29457
ENSMUSG00000101507	ENSMUST00000189814			Gm29457
ENSMUSG00000102884	ENSMUST00000192412			Gm37281
ENSMUSG00000108544	ENSMUST00000206238			Cyp2b26-ps
ENSMUSG00000036181	ENSMUST00000040914	ENSG00000187837	HIST1H1C	Hist1h1c
ENSMUSG00000064373	ENSMUST00000160787	ENSG00000250722	SELENOP	Selenop
ENSMUSG00000064373	ENSMUST00000159158	ENSG00000250722	SELENOP	Selenop
ENSMUSG00000064373	ENSMUST00000159216	ENSG00000250722	SELENOP	Selenop
ENSMUSG00000064373	ENSMUST00000160311	ENSG00000250722	SELENOP	Selenop
ENSMUSG00000064373	ENSMUST00000159247	ENSG00000250722	SELENOP	Selenop
ENSMUSG00000064373	ENSMUST00000160930	ENSG00000250722	SELENOP	Selenop
ENSMUSG00000064373	ENSMUST00000082424	ENSG00000250722	SELENOP	Selenop
ENSMUSG00000026803	ENSMUST00000100237	ENSG00000125482	TTF1	Ttf1
ENSMUSG00000026803	ENSMUST00000142786	ENSG00000125482	TTF1	Ttf1
ENSMUSG00000026803	ENSMUST00000122866	ENSG00000125482	TTF1	Ttf1
ENSMUSG00000026803	ENSMUST00000130506	ENSG00000125482	TTF1	Ttf1
ENSMUSG00000028228	ENSMUST00000029885	ENSG00000085719	CPNE3	Cpne3
ENSMUSG00000028228	ENSMUST00000134025	ENSG00000085719	CPNE3	Cpne3
ENSMUSG00000028228	ENSMUST00000108254	ENSG00000085719	CPNE3	Cpne3
ENSMUSG00000109258	ENSMUST00000208649			5330413D20Rik
ENSMUSG00000105627	ENSMUST00000197139			Gm43548
ENSMUSG00000109400	ENSMUST00000207782			Gm44533
ENSMUSG00000099581	ENSMUST00000187257			Scgb1b10
ENSMUSG00000102887	ENSMUST00000195343			Gm10857
ENSMUSG00000102887	ENSMUST00000195480			Gm10857
ENSMUSG00000111168	ENSMUST00000215976			AL669916.4
ENSMUSG00000100883	ENSMUST00000187925			Gm28773
ENSMUSG00000103184	ENSMUST00000193550			Ighv5-13
ENSMUSG00000112258	ENSMUST00000217666			AC154313.1
ENSMUSG00000113942	ENSMUST00000222597			CT485612.12
ENSMUSG00000110028	ENSMUST00000209231			Gm45385
ENSMUSG00000108444	ENSMUST00000205342			Klk2-ps
ENSMUSG00000108444	ENSMUST00000206865			Klk2-ps
ENSMUSG00000113563	ENSMUST00000221355			CT025604.1
ENSMUSG00000035201	ENSMUST00000106919	ENSG00000204505	PRAMEF9	B020004J07Rik
ENSMUSG00000035201	ENSMUST00000084386	ENSG00000204505	PRAMEF9	B020004J07Rik
ENSMUSG00000035201	ENSMUST00000106919	ENSG00000280267	PRAMEF26	B020004J07Rik
ENSMUSG00000035201	ENSMUST00000084386	ENSG00000280267	PRAMEF26	B020004J07Rik
ENSMUSG00000035201	ENSMUST00000106919	ENSG00000204479	PRAMEF17	B020004J07Rik
ENSMUSG00000035201	ENSMUST00000084386	ENSG00000204479	PRAMEF17	B020004J07Rik
ENSMUSG00000035201	ENSMUST00000106919	ENSG00000229571	PRAMEF25	B020004J07Rik
ENSMUSG00000035201	ENSMUST00000084386	ENSG00000229571	PRAMEF25	B020004J07Rik
ENSMUSG00000035201	ENSMUST00000106919	ENSG00000270601	PRAMEF5	B020004J07Rik
ENSMUSG00000035201	ENSMUST00000084386	ENSG00000270601	PRAMEF5	B020004J07Rik
ENSMUSG00000035201	ENSMUST00000106919	ENSG00000116721	PRAMEF1	B020004J07Rik
ENSMUSG00000035201	ENSMUST00000084386	ENSG00000116721	PRAMEF1	B020004J07Rik
ENSMUSG00000035201	ENSMUST00000106919	ENSG00000116726	PRAMEF12	B020004J07Rik
ENSMUSG00000035201	ENSMUST00000084386	ENSG00000116726	PRAMEF12	B020004J07Rik
ENSMUSG00000035201	ENSMUST00000106919	ENSG00000274764	PRAMEF27	B020004J07Rik
ENSMUSG00000035201	ENSMUST00000084386	ENSG00000274764	PRAMEF27	B020004J07Rik
ENSMUSG00000035201	ENSMUST00000106919	ENSG00000204481	PRAMEF14	B020004J07Rik
ENSMUSG00000035201	ENSMUST00000084386	ENSG00000204481	PRAMEF14	B020004J07Rik
ENSMUSG00000035201	ENSMUST00000106919	ENSG00000182330	PRAMEF8	B020004J07Rik
ENSMUSG00000035201	ENSMUST00000084386	ENSG00000182330	PRAMEF8	B020004J07Rik
ENSMUSG00000035201	ENSMUST00000106919	ENSG00000204510	PRAMEF7	B020004J07Rik
ENSMUSG00000035201	ENSMUST00000084386	ENSG00000204510	PRAMEF7	B020004J07Rik
ENSMUSG00000035201	ENSMUST00000106919	ENSG00000204501	PRAMEF15	B020004J07Rik
ENSMUSG00000035201	ENSMUST00000084386	ENSG00000204501	PRAMEF15	B020004J07Rik
ENSMUSG00000035201	ENSMUST00000106919	ENSG00000232423	PRAMEF6	B020004J07Rik
ENSMUSG00000035201	ENSMUST00000084386	ENSG00000232423	PRAMEF6	B020004J07Rik
ENSMUSG00000035201	ENSMUST00000106919	ENSG00000204478	PRAMEF20	B020004J07Rik
ENSMUSG00000035201	ENSMUST00000084386	ENSG00000204478	PRAMEF20	B020004J07Rik
ENSMUSG00000035201	ENSMUST00000106919	ENSG00000204480	PRAMEF19	B020004J07Rik
ENSMUSG00000035201	ENSMUST00000084386	ENSG00000204480	PRAMEF19	B020004J07Rik
ENSMUSG00000035201	ENSMUST00000106919	ENSG00000279804	PRAMEF18	B020004J07Rik
ENSMUSG00000035201	ENSMUST00000084386	ENSG00000279804	PRAMEF18	B020004J07Rik
ENSMUSG00000035201	ENSMUST00000106919	ENSG00000120952	PRAMEF2	B020004J07Rik
ENSMUSG00000035201	ENSMUST00000084386	ENSG00000120952	PRAMEF2	B020004J07Rik
ENSMUSG00000035201	ENSMUST00000106919	ENSG00000279169	PRAMEF13	B020004J07Rik
ENSMUSG00000035201	ENSMUST00000084386	ENSG00000279169	PRAMEF13	B020004J07Rik
ENSMUSG00000035201	ENSMUST00000106919	ENSG00000237700	PRAMEF33	B020004J07Rik
ENSMUSG00000035201	ENSMUST00000084386	ENSG00000237700	PRAMEF33	B020004J07Rik
ENSMUSG00000035201	ENSMUST00000106919	ENSG00000243073	PRAMEF4	B020004J07Rik
ENSMUSG00000035201	ENSMUST00000084386	ENSG00000243073	PRAMEF4	B020004J07Rik
ENSMUSG00000035201	ENSMUST00000106919	ENSG00000239810	PRAMEF11	B020004J07Rik
ENSMUSG00000035201	ENSMUST00000084386	ENSG00000239810	PRAMEF11	B020004J07Rik
ENSMUSG00000035201	ENSMUST00000106919	ENSG00000187545	PRAMEF10	B020004J07Rik
ENSMUSG00000035201	ENSMUST00000084386	ENSG00000187545	PRAMEF10	B020004J07Rik
ENSMUSG00000037334	ENSMUST00000041662	ENSG00000206503	HLA-A	H2-M1
ENSMUSG00000037334	ENSMUST00000041662	ENSG00000204642	HLA-F	H2-M1
ENSMUSG00000037334	ENSMUST00000041662	ENSG00000234745	HLA-B	H2-M1
ENSMUSG00000037334	ENSMUST00000041662	ENSG00000204632	HLA-G	H2-M1
ENSMUSG00000037334	ENSMUST00000041662	ENSG00000204592	HLA-E	H2-M1
ENSMUSG00000037334	ENSMUST00000041662	ENSG00000204525	HLA-C	H2-M1
ENSMUSG00000085748	ENSMUST00000155836			Gm12280
ENSMUSG00000111960	ENSMUST00000219678			AC154864.1
ENSMUSG00000113099	ENSMUST00000222678			AC124179.1
ENSMUSG00000081641	ENSMUST00000119554			Gm9439
ENSMUSG00000109395	ENSMUST00000207640			Gm45199
ENSMUSG00000106334	ENSMUST00000198856			Gm43549
ENSMUSG00000096401	ENSMUST00000096485			Gm21811
ENSMUSG00000090658	ENSMUST00000220767			Prss47
ENSMUSG00000090658	ENSMUST00000222769			Prss47
ENSMUSG00000090658	ENSMUST00000203968			Prss47
ENSMUSG00000090658	ENSMUST00000182457			Prss47
ENSMUSG00000109503	ENSMUST00000208165			Gm44786
ENSMUSG00000109153	ENSMUST00000207361			Gm44534
ENSMUSG00000039376	ENSMUST00000057090	ENSG00000166317	SYNPO2L	Synpo2l
ENSMUSG00000039376	ENSMUST00000117386	ENSG00000166317	SYNPO2L	Synpo2l
ENSMUSG00000039376	ENSMUST00000119483	ENSG00000166317	SYNPO2L	Synpo2l
ENSMUSG00000111597	ENSMUST00000214405			AL928793.1
ENSMUSG00000091627	ENSMUST00000166883			Gm5929
ENSMUSG00000075574	ENSMUST00000100493			Defb48
ENSMUSG00000104468	ENSMUST00000195399			Gm21736
ENSMUSG00000090623	ENSMUST00000170441			Cfhr3
ENSMUSG00000104843	ENSMUST00000196752			Gm5308
ENSMUSG00000020872	ENSMUST00000021242	ENSG00000176358	TAC4	Tac4
ENSMUSG00000113617	ENSMUST00000221159			CT485612.7
ENSMUSG00000086896	ENSMUST00000153951			Cyp4x1os
ENSMUSG00000094800	ENSMUST00000184915	ENSG00000189129	PLAC9	Gm9780
ENSMUSG00000094800	ENSMUST00000184272	ENSG00000189129	PLAC9	Gm9780
ENSMUSG00000059695	ENSMUST00000073560			1700019M22Rik
ENSMUSG00000071266	ENSMUST00000141831			Zfp946
ENSMUSG00000071266	ENSMUST00000120222			Zfp946
ENSMUSG00000071266	ENSMUST00000088763			Zfp946
ENSMUSG00000071266	ENSMUST00000167740			Zfp946
ENSMUSG00000109432	ENSMUST00000207379			Gm44785
ENSMUSG00000109432	ENSMUST00000208294			Gm44785
ENSMUSG00000081475	ENSMUST00000117458			Gm14558
ENSMUSG00000082932	ENSMUST00000124729	ENSG00000134716	CYP2J2	Cyp2j8
ENSMUSG00000028692	ENSMUST00000030455	ENSG00000117448	AKR1A1	Akr1a1
ENSMUSG00000028692	ENSMUST00000126146	ENSG00000117448	AKR1A1	Akr1a1
ENSMUSG00000028692	ENSMUST00000128010	ENSG00000117448	AKR1A1	Akr1a1
ENSMUSG00000028692	ENSMUST00000128059	ENSG00000117448	AKR1A1	Akr1a1
ENSMUSG00000031119	ENSMUST00000033450	ENSG00000076716	GPC4	Gpc4
ENSMUSG00000098041	ENSMUST00000182453			Gm26981
ENSMUSG00000047155	ENSMUST00000106545	ENSG00000186377	CYP4X1	Cyp4x1
ENSMUSG00000047155	ENSMUST00000051400	ENSG00000186377	CYP4X1	Cyp4x1
ENSMUSG00000069310	ENSMUST00000091752			Hist1h3c
ENSMUSG00000072662	ENSMUST00000100780	ENSG00000205693	MANSC4	Mansc4
ENSMUSG00000072662	ENSMUST00000123367	ENSG00000205693	MANSC4	Mansc4
ENSMUSG00000112024	ENSMUST00000219586			AC125488.1
ENSMUSG00000034435	ENSMUST00000042975	ENSG00000182107	TMEM30B	Tmem30b
ENSMUSG00000112038	ENSMUST00000219963			CT010444.2
ENSMUSG00000044362	ENSMUST00000061391	ENSG00000179071	CCDC89	Ccdc89
ENSMUSG00000113376	ENSMUST00000222555			CT485612.3
ENSMUSG00000034456	ENSMUST00000046128	ENSG00000159650	UROC1	Uroc1
ENSMUSG00000034456	ENSMUST00000164761	ENSG00000159650	UROC1	Uroc1
ENSMUSG00000094825	ENSMUST00000180867			Gm3194
ENSMUSG00000094825	ENSMUST00000180143			Gm3194
ENSMUSG00000083505	ENSMUST00000118361			Gm7541
ENSMUSG00000112658	ENSMUST00000218908			AC125488.2
ENSMUSG00000009093	ENSMUST00000160211	ENSG00000276950	GSTTP1	Gstt4
ENSMUSG00000009093	ENSMUST00000159241	ENSG00000276950	GSTTP1	Gstt4
ENSMUSG00000100218	ENSMUST00000185597			Gm8296
ENSMUSG00000029279	ENSMUST00000031215	ENSG00000137948	BRDT	Brdt
ENSMUSG00000029279	ENSMUST00000112677	ENSG00000137948	BRDT	Brdt
ENSMUSG00000029279	ENSMUST00000161377	ENSG00000137948	BRDT	Brdt
ENSMUSG00000029279	ENSMUST00000162804	ENSG00000137948	BRDT	Brdt
ENSMUSG00000112040	ENSMUST00000218365			AC122508.1
ENSMUSG00000113490	ENSMUST00000222295			CT485612.5
ENSMUSG00000082712	ENSMUST00000120485			Olfr990-ps1
ENSMUSG00000053852	ENSMUST00000154818			Adgrg4
ENSMUSG00000053852	ENSMUST00000153784			Adgrg4
ENSMUSG00000053852	ENSMUST00000136396			Adgrg4
ENSMUSG00000053852	ENSMUST00000096431			Adgrg4
ENSMUSG00000053852	ENSMUST00000145035			Adgrg4
ENSMUSG00000053852	ENSMUST00000168724			Adgrg4
ENSMUSG00000075573	ENSMUST00000100492	ENSG00000232948	DEFB130	Defb47
ENSMUSG00000075573	ENSMUST00000100492	ENSG00000233050	AC130366.1	Defb47
ENSMUSG00000027349	ENSMUST00000140936	ENSG00000171262	FAM98B	Fam98b
ENSMUSG00000027349	ENSMUST00000028825	ENSG00000171262	FAM98B	Fam98b
ENSMUSG00000027349	ENSMUST00000143612	ENSG00000171262	FAM98B	Fam98b
ENSMUSG00000111920	ENSMUST00000219471			CT010444.1
ENSMUSG00000094135	ENSMUST00000179772			Gm21379
ENSMUSG00000093774	ENSMUST00000176956			Vmn1r-ps151
ENSMUSG00000085712	ENSMUST00000142053			Gm15124
ENSMUSG00000043483	ENSMUST00000052882			Gm6863
ENSMUSG00000105492	ENSMUST00000200413			Gm2505
ENSMUSG00000087432	ENSMUST00000138988			Gm15123
ENSMUSG00000038618	ENSMUST00000046890	ENSG00000099849	RASSF7	Rassf7
ENSMUSG00000038618	ENSMUST00000127613	ENSG00000099849	RASSF7	Rassf7
ENSMUSG00000038618	ENSMUST00000209500	ENSG00000099849	RASSF7	Rassf7
ENSMUSG00000038618	ENSMUST00000149548	ENSG00000099849	RASSF7	Rassf7
ENSMUSG00000038618	ENSMUST00000210993	ENSG00000099849	RASSF7	Rassf7
ENSMUSG00000038618	ENSMUST00000133763	ENSG00000099849	RASSF7	Rassf7
ENSMUSG00000038618	ENSMUST00000153081	ENSG00000099849	RASSF7	Rassf7
ENSMUSG00000038618	ENSMUST00000141804	ENSG00000099849	RASSF7	Rassf7
ENSMUSG00000038618	ENSMUST00000148975	ENSG00000099849	RASSF7	Rassf7
ENSMUSG00000038618	ENSMUST00000209760	ENSG00000099849	RASSF7	Rassf7
ENSMUSG00000112635	ENSMUST00000217786			CT025625.1
ENSMUSG00000093444	ENSMUST00000176452			Vmn1r-ps152
ENSMUSG00000040552	ENSMUST00000042081	ENSG00000171860	C3AR1	C3ar1
ENSMUSG00000094124	ENSMUST00000196587	ENSG00000211950	IGHV1-24	Ighv1-74
ENSMUSG00000094124	ENSMUST00000103543	ENSG00000211950	IGHV1-24	Ighv1-74
ENSMUSG00000094124	ENSMUST00000196587	ENSG00000281990	AC245369.4	Ighv1-74
ENSMUSG00000094124	ENSMUST00000103543	ENSG00000281990	AC245369.4	Ighv1-74
ENSMUSG00000101327	ENSMUST00000185511			Rpl23a-ps10
ENSMUSG00000086349	ENSMUST00000139497			Gm13497
ENSMUSG00000110995	ENSMUST00000216115			AC136743.1
ENSMUSG00000110978	ENSMUST00000215967			BX294665.1
ENSMUSG00000068600	ENSMUST00000096399	ENSG00000104499	GML	Gml2
ENSMUSG00000068600	ENSMUST00000188180	ENSG00000104499	GML	Gml2
ENSMUSG00000068600	ENSMUST00000188458	ENSG00000104499	GML	Gml2
ENSMUSG00000068600	ENSMUST00000186752	ENSG00000104499	GML	Gml2
ENSMUSG00000113826	ENSMUST00000223014			CT485612.8
ENSMUSG00000047129	ENSMUST00000189456	ENSG00000179088	C12orf42	1700113H08Rik
ENSMUSG00000047129	ENSMUST00000169849	ENSG00000179088	C12orf42	1700113H08Rik
ENSMUSG00000047129	ENSMUST00000189775	ENSG00000179088	C12orf42	1700113H08Rik
ENSMUSG00000091539	ENSMUST00000165255			Vmn1r238
ENSMUSG00000003382	ENSMUST00000119109	ENSG00000117036	ETV3	Etv3
ENSMUSG00000003382	ENSMUST00000136680	ENSG00000117036	ETV3	Etv3
ENSMUSG00000003382	ENSMUST00000117293	ENSG00000117036	ETV3	Etv3
ENSMUSG00000003382	ENSMUST00000152010	ENSG00000117036	ETV3	Etv3
ENSMUSG00000003382	ENSMUST00000170036	ENSG00000117036	ETV3	Etv3
ENSMUSG00000075572	ENSMUST00000100491	ENSG00000186146	DEFB131	Defb43
ENSMUSG00000075572	ENSMUST00000100491	ENSG00000225805	AP002495.1	Defb43
ENSMUSG00000099673	ENSMUST00000187013			Scgb2b30
ENSMUSG00000086749	ENSMUST00000123160			Gm12037
ENSMUSG00000028838	ENSMUST00000030643	ENSG00000158008	EXTL1	Extl1
ENSMUSG00000028838	ENSMUST00000132387	ENSG00000158008	EXTL1	Extl1
ENSMUSG00000028838	ENSMUST00000142730	ENSG00000158008	EXTL1	Extl1
ENSMUSG00000110582	ENSMUST00000211951			Gm30052
ENSMUSG00000071335	ENSMUST00000095749	ENSG00000173214	MFSD4B	Mfsd4b3
ENSMUSG00000031146	ENSMUST00000033486	ENSG00000102007	PLP2	Plp2
ENSMUSG00000031146	ENSMUST00000136155	ENSG00000102007	PLP2	Plp2
ENSMUSG00000031146	ENSMUST00000143854	ENSG00000102007	PLP2	Plp2
ENSMUSG00000025592	ENSMUST00000113380	ENSG00000126733	DACH2	Dach2
ENSMUSG00000025592	ENSMUST00000113379	ENSG00000126733	DACH2	Dach2
ENSMUSG00000025592	ENSMUST00000113378	ENSG00000126733	DACH2	Dach2
ENSMUSG00000025592	ENSMUST00000146539	ENSG00000126733	DACH2	Dach2
ENSMUSG00000025592	ENSMUST00000113382	ENSG00000126733	DACH2	Dach2
ENSMUSG00000025592	ENSMUST00000067219	ENSG00000126733	DACH2	Dach2
ENSMUSG00000025592	ENSMUST00000141552	ENSG00000126733	DACH2	Dach2
ENSMUSG00000025592	ENSMUST00000123974	ENSG00000126733	DACH2	Dach2
ENSMUSG00000098013	ENSMUST00000182963			Gm9135
ENSMUSG00000040102	ENSMUST00000036003	ENSG00000087448	KLHL42	Klhl42
ENSMUSG00000040102	ENSMUST00000203866	ENSG00000087448	KLHL42	Klhl42
ENSMUSG00000040102	ENSMUST00000203441	ENSG00000087448	KLHL42	Klhl42
ENSMUSG00000113861	ENSMUST00000220683			CT485612.10
ENSMUSG00000025776	ENSMUST00000159958	ENSG00000121005	CRISPLD1	Crispld1
ENSMUSG00000025776	ENSMUST00000160305	ENSG00000121005	CRISPLD1	Crispld1
ENSMUSG00000025776	ENSMUST00000095075	ENSG00000121005	CRISPLD1	Crispld1
ENSMUSG00000078954	ENSMUST00000167499	ENSG00000248405	PRR5-ARHGAP8	Arhgap8
ENSMUSG00000078954	ENSMUST00000168811	ENSG00000248405	PRR5-ARHGAP8	Arhgap8
ENSMUSG00000078954	ENSMUST00000163312	ENSG00000248405	PRR5-ARHGAP8	Arhgap8
ENSMUSG00000078954	ENSMUST00000100464	ENSG00000248405	PRR5-ARHGAP8	Arhgap8
ENSMUSG00000078954	ENSMUST00000169075	ENSG00000248405	PRR5-ARHGAP8	Arhgap8
ENSMUSG00000078954	ENSMUST00000172307	ENSG00000248405	PRR5-ARHGAP8	Arhgap8
ENSMUSG00000078954	ENSMUST00000006029	ENSG00000248405	PRR5-ARHGAP8	Arhgap8
ENSMUSG00000078954	ENSMUST00000167499	ENSG00000241484	ARHGAP8	Arhgap8
ENSMUSG00000078954	ENSMUST00000168811	ENSG00000241484	ARHGAP8	Arhgap8
ENSMUSG00000078954	ENSMUST00000163312	ENSG00000241484	ARHGAP8	Arhgap8
ENSMUSG00000078954	ENSMUST00000100464	ENSG00000241484	ARHGAP8	Arhgap8
ENSMUSG00000078954	ENSMUST00000169075	ENSG00000241484	ARHGAP8	Arhgap8
ENSMUSG00000078954	ENSMUST00000172307	ENSG00000241484	ARHGAP8	Arhgap8
ENSMUSG00000078954	ENSMUST00000006029	ENSG00000241484	ARHGAP8	Arhgap8
ENSMUSG00000028459	ENSMUST00000098104	ENSG00000137101	CD72	Cd72
ENSMUSG00000028459	ENSMUST00000107926	ENSG00000137101	CD72	Cd72
ENSMUSG00000028459	ENSMUST00000107925	ENSG00000137101	CD72	Cd72
ENSMUSG00000028459	ENSMUST00000030179	ENSG00000137101	CD72	Cd72
ENSMUSG00000028459	ENSMUST00000098105	ENSG00000137101	CD72	Cd72
ENSMUSG00000028459	ENSMUST00000134850	ENSG00000137101	CD72	Cd72
ENSMUSG00000028459	ENSMUST00000140284	ENSG00000137101	CD72	Cd72
ENSMUSG00000028459	ENSMUST00000133110	ENSG00000137101	CD72	Cd72
ENSMUSG00000028459	ENSMUST00000151868	ENSG00000137101	CD72	Cd72
ENSMUSG00000028459	ENSMUST00000141198	ENSG00000137101	CD72	Cd72
ENSMUSG00000003348	ENSMUST00000003438	ENSG00000172081	MOB3A	Mob3a
ENSMUSG00000003348	ENSMUST00000218090	ENSG00000172081	MOB3A	Mob3a
ENSMUSG00000003348	ENSMUST00000220138	ENSG00000172081	MOB3A	Mob3a
ENSMUSG00000003348	ENSMUST00000218439	ENSG00000172081	MOB3A	Mob3a
ENSMUSG00000078580	ENSMUST00000165495	ENSG00000261459	AC002310.5	E430018J23Rik
ENSMUSG00000078580	ENSMUST00000074249	ENSG00000261459	AC002310.5	E430018J23Rik
ENSMUSG00000078580	ENSMUST00000106303	ENSG00000261459	AC002310.5	E430018J23Rik
ENSMUSG00000078580	ENSMUST00000165495	ENSG00000260869	AC002310.4	E430018J23Rik
ENSMUSG00000078580	ENSMUST00000074249	ENSG00000260869	AC002310.4	E430018J23Rik
ENSMUSG00000078580	ENSMUST00000106303	ENSG00000260869	AC002310.4	E430018J23Rik
ENSMUSG00000078580	ENSMUST00000165495	ENSG00000169951	ZNF764	E430018J23Rik
ENSMUSG00000078580	ENSMUST00000074249	ENSG00000169951	ZNF764	E430018J23Rik
ENSMUSG00000078580	ENSMUST00000106303	ENSG00000169951	ZNF764	E430018J23Rik
ENSMUSG00000078580	ENSMUST00000165495	ENSG00000169955	ZNF747	E430018J23Rik
ENSMUSG00000078580	ENSMUST00000074249	ENSG00000169955	ZNF747	E430018J23Rik
ENSMUSG00000078580	ENSMUST00000106303	ENSG00000169955	ZNF747	E430018J23Rik
ENSMUSG00000029206	ENSMUST00000202994	ENSG00000179299	NSUN7	Nsun7
ENSMUSG00000029206	ENSMUST00000201100	ENSG00000179299	NSUN7	Nsun7
ENSMUSG00000029206	ENSMUST00000200891	ENSG00000179299	NSUN7	Nsun7
ENSMUSG00000029206	ENSMUST00000031109	ENSG00000179299	NSUN7	Nsun7
ENSMUSG00000095797	ENSMUST00000180788			Gm8246
ENSMUSG00000095797	ENSMUST00000179411			Gm8246
ENSMUSG00000091087	ENSMUST00000196781			Ighv8-14
ENSMUSG00000094623	ENSMUST00000178112			Gm21737
ENSMUSG00000061013	ENSMUST00000176586	ENSG00000150051	MKX	Mkx
ENSMUSG00000061013	ENSMUST00000079788	ENSG00000150051	MKX	Mkx
ENSMUSG00000061013	ENSMUST00000188926	ENSG00000150051	MKX	Mkx
ENSMUSG00000061013	ENSMUST00000176608	ENSG00000150051	MKX	Mkx
ENSMUSG00000061013	ENSMUST00000176757	ENSG00000150051	MKX	Mkx
ENSMUSG00000101824	ENSMUST00000188953			Gm28256
ENSMUSG00000107318	ENSMUST00000200700			Gm43278
ENSMUSG00000038528	ENSMUST00000073618	ENSG00000173214	MFSD4B	Mfsd4b5
ENSMUSG00000038528	ENSMUST00000164566	ENSG00000173214	MFSD4B	Mfsd4b5
ENSMUSG00000038528	ENSMUST00000170579	ENSG00000173214	MFSD4B	Mfsd4b5
ENSMUSG00000038528	ENSMUST00000045524	ENSG00000173214	MFSD4B	Mfsd4b5
ENSMUSG00000038528	ENSMUST00000170505	ENSG00000173214	MFSD4B	Mfsd4b5
ENSMUSG00000029675	ENSMUST00000015138	ENSG00000049540	ELN	Eln
ENSMUSG00000029675	ENSMUST00000202570	ENSG00000049540	ELN	Eln
ENSMUSG00000029675	ENSMUST00000201856	ENSG00000049540	ELN	Eln
ENSMUSG00000029675	ENSMUST00000202620	ENSG00000049540	ELN	Eln
ENSMUSG00000029675	ENSMUST00000201399	ENSG00000049540	ELN	Eln
ENSMUSG00000075604	ENSMUST00000170259	ENSG00000160882	CYP11B1	Cyp11b1
ENSMUSG00000075604	ENSMUST00000170259	ENSG00000179142	CYP11B2	Cyp11b1
ENSMUSG00000105669	ENSMUST00000197538			Gm18341
ENSMUSG00000092271	ENSMUST00000173862			Vmn1r-ps46
ENSMUSG00000101504	ENSMUST00000185244			Gm28257
ENSMUSG00000024270	ENSMUST00000070726	ENSG00000141424	SLC39A6	Slc39a6
ENSMUSG00000024270	ENSMUST00000154205	ENSG00000141424	SLC39A6	Slc39a6
ENSMUSG00000024270	ENSMUST00000152504	ENSG00000141424	SLC39A6	Slc39a6
ENSMUSG00000024270	ENSMUST00000128106	ENSG00000141424	SLC39A6	Slc39a6
ENSMUSG00000104865	ENSMUST00000196332			Gm42708
ENSMUSG00000103942	ENSMUST00000195441			Gm34732
ENSMUSG00000105811	ENSMUST00000196668			Gm42707
ENSMUSG00000105811	ENSMUST00000196620			Gm42707
ENSMUSG00000031145	ENSMUST00000033485	ENSG00000012211	PRICKLE3	Prickle3
ENSMUSG00000031145	ENSMUST00000141876	ENSG00000012211	PRICKLE3	Prickle3
ENSMUSG00000031145	ENSMUST00000129662	ENSG00000012211	PRICKLE3	Prickle3
ENSMUSG00000031145	ENSMUST00000123172	ENSG00000012211	PRICKLE3	Prickle3
ENSMUSG00000031145	ENSMUST00000153994	ENSG00000012211	PRICKLE3	Prickle3
ENSMUSG00000108885	ENSMUST00000207348			4930402F11Rik
ENSMUSG00000108885	ENSMUST00000208612			4930402F11Rik
ENSMUSG00000108885	ENSMUST00000207781			4930402F11Rik
ENSMUSG00000108885	ENSMUST00000208289			4930402F11Rik
ENSMUSG00000103478	ENSMUST00000194719			4930433J02Rik
ENSMUSG00000106531	ENSMUST00000200491			Gm43233
ENSMUSG00000042305	ENSMUST00000049470	ENSG00000163444	TMEM183A	Tmem183a
ENSMUSG00000042305	ENSMUST00000191237	ENSG00000163444	TMEM183A	Tmem183a
ENSMUSG00000042305	ENSMUST00000189572	ENSG00000163444	TMEM183A	Tmem183a
ENSMUSG00000042305	ENSMUST00000188205	ENSG00000163444	TMEM183A	Tmem183a
ENSMUSG00000042305	ENSMUST00000185903	ENSG00000163444	TMEM183A	Tmem183a
ENSMUSG00000105366	ENSMUST00000200088			Gm43719
ENSMUSG00000112648	ENSMUST00000218129			AC152062.1
ENSMUSG00000113944	ENSMUST00000222328			AC122354.2
ENSMUSG00000090698	ENSMUST00000167323	ENSG00000178878	APOLD1	Apold1
ENSMUSG00000097685	ENSMUST00000180715			Gm26646
ENSMUSG00000097685	ENSMUST00000205705			Gm26646
ENSMUSG00000005566	ENSMUST00000209577	ENSG00000130726	TRIM28	Trim28
ENSMUSG00000005566	ENSMUST00000005705	ENSG00000130726	TRIM28	Trim28
ENSMUSG00000005566	ENSMUST00000142421	ENSG00000130726	TRIM28	Trim28
ENSMUSG00000005566	ENSMUST00000148354	ENSG00000130726	TRIM28	Trim28
ENSMUSG00000005566	ENSMUST00000128951	ENSG00000130726	TRIM28	Trim28
ENSMUSG00000005566	ENSMUST00000123603	ENSG00000130726	TRIM28	Trim28
ENSMUSG00000005566	ENSMUST00000149061	ENSG00000130726	TRIM28	Trim28
ENSMUSG00000005566	ENSMUST00000125136	ENSG00000130726	TRIM28	Trim28
ENSMUSG00000005566	ENSMUST00000129122	ENSG00000130726	TRIM28	Trim28
ENSMUSG00000005566	ENSMUST00000123778	ENSG00000130726	TRIM28	Trim28
ENSMUSG00000113050	ENSMUST00000221830			CT030739.1
ENSMUSG00000030630	ENSMUST00000032865	ENSG00000103876	FAH	Fah
ENSMUSG00000030630	ENSMUST00000128460	ENSG00000103876	FAH	Fah
ENSMUSG00000030630	ENSMUST00000209112	ENSG00000103876	FAH	Fah
ENSMUSG00000030630	ENSMUST00000153126	ENSG00000103876	FAH	Fah
ENSMUSG00000030630	ENSMUST00000134390	ENSG00000103876	FAH	Fah
ENSMUSG00000073679	ENSMUST00000097740			Mxra8os
ENSMUSG00000106367	ENSMUST00000198202			Gm42709
ENSMUSG00000063801	ENSMUST00000075657	ENSG00000157823	AP3S2	Ap3s2
ENSMUSG00000063801	ENSMUST00000206725	ENSG00000157823	AP3S2	Ap3s2
ENSMUSG00000086095	ENSMUST00000209584			Gm15328
ENSMUSG00000086095	ENSMUST00000210330			Gm15328
ENSMUSG00000086095	ENSMUST00000210201			Gm15328
ENSMUSG00000086095	ENSMUST00000211529			Gm15328
ENSMUSG00000086095	ENSMUST00000144006			Gm15328
ENSMUSG00000095075	ENSMUST00000213970	ENSG00000188324	OR6C6	Olfr782
ENSMUSG00000095075	ENSMUST00000077024	ENSG00000188324	OR6C6	Olfr782
ENSMUSG00000076646	ENSMUST00000192911			Ighv2-6-8
ENSMUSG00000076646	ENSMUST00000103455			Ighv2-6-8
ENSMUSG00000032850	ENSMUST00000117177	ENSG00000135119	RNFT2	Rnft2
ENSMUSG00000032850	ENSMUST00000121369	ENSG00000135119	RNFT2	Rnft2
ENSMUSG00000032850	ENSMUST00000134281	ENSG00000135119	RNFT2	Rnft2
ENSMUSG00000032850	ENSMUST00000132831	ENSG00000135119	RNFT2	Rnft2
ENSMUSG00000032850	ENSMUST00000154786	ENSG00000135119	RNFT2	Rnft2
ENSMUSG00000032850	ENSMUST00000144213	ENSG00000135119	RNFT2	Rnft2
ENSMUSG00000032850	ENSMUST00000133372	ENSG00000135119	RNFT2	Rnft2
ENSMUSG00000029070	ENSMUST00000141883	ENSG00000162576	MXRA8	Mxra8
ENSMUSG00000029070	ENSMUST00000030947	ENSG00000162576	MXRA8	Mxra8
ENSMUSG00000029070	ENSMUST00000133592	ENSG00000162576	MXRA8	Mxra8
ENSMUSG00000029070	ENSMUST00000143886	ENSG00000162576	MXRA8	Mxra8
ENSMUSG00000029070	ENSMUST00000141766	ENSG00000162576	MXRA8	Mxra8
ENSMUSG00000029070	ENSMUST00000126487	ENSG00000162576	MXRA8	Mxra8
ENSMUSG00000029070	ENSMUST00000132142	ENSG00000162576	MXRA8	Mxra8
ENSMUSG00000100789	ENSMUST00000189971			Gm29508
ENSMUSG00000100789	ENSMUST00000191414			Gm29508
ENSMUSG00000102985	ENSMUST00000193054			4930456G14Rik
ENSMUSG00000111480	ENSMUST00000214610			AL669916.6
ENSMUSG00000031089	ENSMUST00000033414	ENSG00000268104	SLC6A14	Slc6a14
ENSMUSG00000035245	ENSMUST00000054344	ENSG00000163378	EOGT	Eogt
ENSMUSG00000035245	ENSMUST00000135187	ENSG00000163378	EOGT	Eogt
ENSMUSG00000035245	ENSMUST00000113387	ENSG00000163378	EOGT	Eogt
ENSMUSG00000035245	ENSMUST00000130562	ENSG00000163378	EOGT	Eogt
ENSMUSG00000035245	ENSMUST00000136575	ENSG00000163378	EOGT	Eogt
ENSMUSG00000035245	ENSMUST00000142553	ENSG00000163378	EOGT	Eogt
ENSMUSG00000035245	ENSMUST00000204331	ENSG00000163378	EOGT	Eogt
ENSMUSG00000035245	ENSMUST00000142116	ENSG00000163378	EOGT	Eogt
ENSMUSG00000081798	ENSMUST00000120842			Gm8152
ENSMUSG00000062545	ENSMUST00000074829			Tlr12
ENSMUSG00000062545	ENSMUST00000133382			Tlr12
ENSMUSG00000096753	ENSMUST00000191218	ENSG00000140067	FAM181A	Fam181a
ENSMUSG00000096753	ENSMUST00000189885	ENSG00000140067	FAM181A	Fam181a
ENSMUSG00000096753	ENSMUST00000179363	ENSG00000140067	FAM181A	Fam181a
ENSMUSG00000094578	ENSMUST00000181603			Gm3187
ENSMUSG00000094578	ENSMUST00000178429			Gm3187
ENSMUSG00000110941	ENSMUST00000217640			AL669916.1
ENSMUSG00000066850	ENSMUST00000086338			Vmn1r65
ENSMUSG00000037913	ENSMUST00000203664	ENSG00000121895	TMEM156	Tmem156
ENSMUSG00000037913	ENSMUST00000043352	ENSG00000121895	TMEM156	Tmem156
ENSMUSG00000037913	ENSMUST00000212640	ENSG00000121895	TMEM156	Tmem156
ENSMUSG00000037913	ENSMUST00000212080	ENSG00000121895	TMEM156	Tmem156
ENSMUSG00000037913	ENSMUST00000212194	ENSG00000121895	TMEM156	Tmem156
ENSMUSG00000037913	ENSMUST00000203117	ENSG00000121895	TMEM156	Tmem156
ENSMUSG00000071793	ENSMUST00000140111			2610005L07Rik
ENSMUSG00000071793	ENSMUST00000139264			2610005L07Rik
ENSMUSG00000021679	ENSMUST00000022186	ENSG00000171643	S100Z	S100z
ENSMUSG00000074024	ENSMUST00000147198			4632427E13Rik
ENSMUSG00000074024	ENSMUST00000182578			4632427E13Rik
ENSMUSG00000074024	ENSMUST00000182408			4632427E13Rik
ENSMUSG00000074024	ENSMUST00000098305			4632427E13Rik
ENSMUSG00000029765	ENSMUST00000115096	ENSG00000221866	PLXNA4	Plxna4
ENSMUSG00000029765	ENSMUST00000200732	ENSG00000221866	PLXNA4	Plxna4
ENSMUSG00000033156	ENSMUST00000047008	ENSG00000101441	CST4	Cst10
ENSMUSG00000033156	ENSMUST00000109938	ENSG00000101441	CST4	Cst10
ENSMUSG00000033156	ENSMUST00000109939	ENSG00000101441	CST4	Cst10
ENSMUSG00000033156	ENSMUST00000047008	ENSG00000170369	CST2	Cst10
ENSMUSG00000033156	ENSMUST00000109938	ENSG00000170369	CST2	Cst10
ENSMUSG00000033156	ENSMUST00000109939	ENSG00000170369	CST2	Cst10
ENSMUSG00000033156	ENSMUST00000047008	ENSG00000170373	CST1	Cst10
ENSMUSG00000033156	ENSMUST00000109938	ENSG00000170373	CST1	Cst10
ENSMUSG00000033156	ENSMUST00000109939	ENSG00000170373	CST1	Cst10
ENSMUSG00000033156	ENSMUST00000047008	ENSG00000170367	CST5	Cst10
ENSMUSG00000033156	ENSMUST00000109938	ENSG00000170367	CST5	Cst10
ENSMUSG00000033156	ENSMUST00000109939	ENSG00000170367	CST5	Cst10
ENSMUSG00000082274	ENSMUST00000120625			Gm14026
ENSMUSG00000104905	ENSMUST00000197524			Gm43718
ENSMUSG00000041578	ENSMUST00000044434	ENSG00000105392	CRX	Crx
ENSMUSG00000041578	ENSMUST00000174318	ENSG00000105392	CRX	Crx
ENSMUSG00000041578	ENSMUST00000172758	ENSG00000105392	CRX	Crx
ENSMUSG00000041578	ENSMUST00000174358	ENSG00000105392	CRX	Crx
ENSMUSG00000041578	ENSMUST00000132563	ENSG00000105392	CRX	Crx
ENSMUSG00000106426	ENSMUST00000198171			Gm36211
ENSMUSG00000084826	ENSMUST00000148997			AI847159
ENSMUSG00000084826	ENSMUST00000141786			AI847159
ENSMUSG00000084826	ENSMUST00000137728			AI847159
ENSMUSG00000084826	ENSMUST00000138431			AI847159
ENSMUSG00000075325	ENSMUST00000146034			Gm13582
ENSMUSG00000055737	ENSMUST00000069451	ENSG00000112964	GHR	Ghr
ENSMUSG00000055737	ENSMUST00000161561	ENSG00000112964	GHR	Ghr
ENSMUSG00000055737	ENSMUST00000110698	ENSG00000112964	GHR	Ghr
ENSMUSG00000055737	ENSMUST00000110697	ENSG00000112964	GHR	Ghr
ENSMUSG00000055737	ENSMUST00000161770	ENSG00000112964	GHR	Ghr
ENSMUSG00000055737	ENSMUST00000160343	ENSG00000112964	GHR	Ghr
ENSMUSG00000055737	ENSMUST00000162993	ENSG00000112964	GHR	Ghr
ENSMUSG00000055737	ENSMUST00000159508	ENSG00000112964	GHR	Ghr
ENSMUSG00000055737	ENSMUST00000161180	ENSG00000112964	GHR	Ghr
ENSMUSG00000055737	ENSMUST00000159912	ENSG00000112964	GHR	Ghr
ENSMUSG00000081910	ENSMUST00000122153			Gm15986
ENSMUSG00000059042	ENSMUST00000081399	ENSG00000142515	KLK3	Klk1b9
ENSMUSG00000059042	ENSMUST00000081399	ENSG00000167751	KLK2	Klk1b9
ENSMUSG00000059042	ENSMUST00000081399	ENSG00000167748	KLK1	Klk1b9
ENSMUSG00000085125	ENSMUST00000155588			Gm16070
ENSMUSG00000085125	ENSMUST00000127328			Gm16070
ENSMUSG00000085125	ENSMUST00000149914			Gm16070
ENSMUSG00000071796	ENSMUST00000150051			6820431F20Rik
ENSMUSG00000071796	ENSMUST00000153748			6820431F20Rik
ENSMUSG00000109636	ENSMUST00000210255			Gm45644
ENSMUSG00000107790	ENSMUST00000205105			Olfr783-ps1
ENSMUSG00000107546	ENSMUST00000204577			Gm44031
ENSMUSG00000110368	ENSMUST00000210776			Gm45518
ENSMUSG00000112530	ENSMUST00000218795			AC155941.2
ENSMUSG00000050188	ENSMUST00000055575	ENSG00000181817	LSM10	Lsm10
ENSMUSG00000050188	ENSMUST00000151831	ENSG00000181817	LSM10	Lsm10
ENSMUSG00000050188	ENSMUST00000179323	ENSG00000181817	LSM10	Lsm10
ENSMUSG00000105944	ENSMUST00000196916			Gm5075
ENSMUSG00000051790	ENSMUST00000056484	ENSG00000169992	NLGN2	Nlgn2
ENSMUSG00000051790	ENSMUST00000108634	ENSG00000169992	NLGN2	Nlgn2
ENSMUSG00000051790	ENSMUST00000139893	ENSG00000169992	NLGN2	Nlgn2
ENSMUSG00000051790	ENSMUST00000140477	ENSG00000169992	NLGN2	Nlgn2
ENSMUSG00000083334	ENSMUST00000118519			Gm13579
ENSMUSG00000100892	ENSMUST00000185240			Gm20897
ENSMUSG00000114192	ENSMUST00000223487			AC091785.3
ENSMUSG00000114192	ENSMUST00000220913			AC091785.3
ENSMUSG00000103526	ENSMUST00000193218			Gm18900
ENSMUSG00000019857	ENSMUST00000219271	ENSG00000111875	ASF1A	Asf1a
ENSMUSG00000019857	ENSMUST00000020004	ENSG00000111875	ASF1A	Asf1a
ENSMUSG00000019857	ENSMUST00000218043	ENSG00000111875	ASF1A	Asf1a
ENSMUSG00000019857	ENSMUST00000219533	ENSG00000111875	ASF1A	Asf1a
ENSMUSG00000019857	ENSMUST00000219282	ENSG00000111875	ASF1A	Asf1a
ENSMUSG00000019857	ENSMUST00000218025	ENSG00000111875	ASF1A	Asf1a
ENSMUSG00000043140	ENSMUST00000052505	ENSG00000184857	TMEM186	Tmem186
ENSMUSG00000099895	ENSMUST00000189853			Gm28153
ENSMUSG00000034285	ENSMUST00000038570	ENSG00000184117	NIPSNAP1	Nipsnap1
ENSMUSG00000034285	ENSMUST00000136552	ENSG00000184117	NIPSNAP1	Nipsnap1
ENSMUSG00000034285	ENSMUST00000139737	ENSG00000184117	NIPSNAP1	Nipsnap1
ENSMUSG00000034285	ENSMUST00000149603	ENSG00000184117	NIPSNAP1	Nipsnap1
ENSMUSG00000034285	ENSMUST00000141269	ENSG00000184117	NIPSNAP1	Nipsnap1
ENSMUSG00000034285	ENSMUST00000135405	ENSG00000184117	NIPSNAP1	Nipsnap1
ENSMUSG00000110637	ENSMUST00000212475			Gm7807
ENSMUSG00000084891	ENSMUST00000141242			Gm12958
ENSMUSG00000029414	ENSMUST00000199838	ENSG00000184445	KNTC1	Kntc1
ENSMUSG00000029414	ENSMUST00000031366	ENSG00000184445	KNTC1	Kntc1
ENSMUSG00000029414	ENSMUST00000197665	ENSG00000184445	KNTC1	Kntc1
ENSMUSG00000029414	ENSMUST00000198841	ENSG00000184445	KNTC1	Kntc1
ENSMUSG00000029414	ENSMUST00000198716	ENSG00000184445	KNTC1	Kntc1
ENSMUSG00000029414	ENSMUST00000197265	ENSG00000184445	KNTC1	Kntc1
ENSMUSG00000029414	ENSMUST00000197002	ENSG00000184445	KNTC1	Kntc1
ENSMUSG00000027848	ENSMUST00000157042	ENSG00000116774	OLFML3	Olfml3
ENSMUSG00000027848	ENSMUST00000029440	ENSG00000116774	OLFML3	Olfml3
ENSMUSG00000027848	ENSMUST00000154145	ENSG00000116774	OLFML3	Olfml3
ENSMUSG00000027848	ENSMUST00000169286	ENSG00000116774	OLFML3	Olfml3
ENSMUSG00000052861	ENSMUST00000114040			Dnah6
ENSMUSG00000052861	ENSMUST00000204053			Dnah6
ENSMUSG00000052861	ENSMUST00000114038			Dnah6
ENSMUSG00000052861	ENSMUST00000064948			Dnah6
ENSMUSG00000111122	ENSMUST00000213468			AC153863.1
ENSMUSG00000111152	ENSMUST00000213855			AL669916.3
ENSMUSG00000086020	ENSMUST00000134285			Gm12239
ENSMUSG00000110162	ENSMUST00000209274			Gm45356
ENSMUSG00000104584	ENSMUST00000198938			Rpl18a-ps3
ENSMUSG00000074449	ENSMUST00000084046	ENSG00000277630	BX072566.1	Gm15319
ENSMUSG00000074449	ENSMUST00000084046	ENSG00000183206	POTEC	Gm15319
ENSMUSG00000074449	ENSMUST00000084046	ENSG00000233917	POTEB	Gm15319
ENSMUSG00000074449	ENSMUST00000084046	ENSG00000196604	POTEF	Gm15319
ENSMUSG00000074449	ENSMUST00000084046	ENSG00000278522	POTEB3	Gm15319
ENSMUSG00000074449	ENSMUST00000084046	ENSG00000187537	POTEG	Gm15319
ENSMUSG00000074449	ENSMUST00000084046	ENSG00000188877	POTEA	Gm15319
ENSMUSG00000074449	ENSMUST00000084046	ENSG00000222036	POTEM	Gm15319
ENSMUSG00000074449	ENSMUST00000084046	ENSG00000196834	POTEI	Gm15319
ENSMUSG00000074449	ENSMUST00000084046	ENSG00000166351	POTED	Gm15319
ENSMUSG00000074449	ENSMUST00000084046	ENSG00000198062	POTEH	Gm15319
ENSMUSG00000074449	ENSMUST00000084046	ENSG00000276760	AC136352.3	Gm15319
ENSMUSG00000074449	ENSMUST00000084046	ENSG00000222038	POTEJ	Gm15319
ENSMUSG00000074449	ENSMUST00000084046	ENSG00000188219	POTEE	Gm15319
ENSMUSG00000074449	ENSMUST00000084046	ENSG00000230031	POTEB2	Gm15319
ENSMUSG00000022711	ENSMUST00000023396	ENSG00000140650	PMM2	Pmm2
ENSMUSG00000022711	ENSMUST00000130885	ENSG00000140650	PMM2	Pmm2
ENSMUSG00000022711	ENSMUST00000143174	ENSG00000140650	PMM2	Pmm2
ENSMUSG00000022711	ENSMUST00000134975	ENSG00000140650	PMM2	Pmm2
ENSMUSG00000022711	ENSMUST00000142935	ENSG00000140650	PMM2	Pmm2
ENSMUSG00000022711	ENSMUST00000131385	ENSG00000140650	PMM2	Pmm2
ENSMUSG00000035413	ENSMUST00000040865	ENSG00000006042	TMEM98	Tmem98
ENSMUSG00000021678	ENSMUST00000022185	ENSG00000164251	F2RL1	F2rl1
ENSMUSG00000097713	ENSMUST00000181445			Gm7741
ENSMUSG00000037393	ENSMUST00000037682	ENSG00000132911	NMUR2	Nmur2
ENSMUSG00000025059	ENSMUST00000026039	ENSG00000198814	GK	Gk
ENSMUSG00000025059	ENSMUST00000113978	ENSG00000198814	GK	Gk
ENSMUSG00000025059	ENSMUST00000156390	ENSG00000198814	GK	Gk
ENSMUSG00000025059	ENSMUST00000142152	ENSG00000198814	GK	Gk
ENSMUSG00000025059	ENSMUST00000125081	ENSG00000198814	GK	Gk
ENSMUSG00000025059	ENSMUST00000124386	ENSG00000198814	GK	Gk
ENSMUSG00000025059	ENSMUST00000122950	ENSG00000198814	GK	Gk
ENSMUSG00000025059	ENSMUST00000152221	ENSG00000198814	GK	Gk
ENSMUSG00000025059	ENSMUST00000026039	ENSG00000229894	GK3P	Gk
ENSMUSG00000025059	ENSMUST00000113978	ENSG00000229894	GK3P	Gk
ENSMUSG00000025059	ENSMUST00000156390	ENSG00000229894	GK3P	Gk
ENSMUSG00000025059	ENSMUST00000142152	ENSG00000229894	GK3P	Gk
ENSMUSG00000025059	ENSMUST00000125081	ENSG00000229894	GK3P	Gk
ENSMUSG00000025059	ENSMUST00000124386	ENSG00000229894	GK3P	Gk
ENSMUSG00000025059	ENSMUST00000122950	ENSG00000229894	GK3P	Gk
ENSMUSG00000025059	ENSMUST00000152221	ENSG00000229894	GK3P	Gk
ENSMUSG00000106359	ENSMUST00000196102			4930554G22Rik
ENSMUSG00000108746	ENSMUST00000206796			Gm45198
ENSMUSG00000099729	ENSMUST00000188293			Scgb2b11
ENSMUSG00000094347	ENSMUST00000214064			Olfr784
ENSMUSG00000094347	ENSMUST00000082342			Olfr784
ENSMUSG00000063133	ENSMUST00000078835	ENSG00000142515	KLK3	Klk1b1
ENSMUSG00000063133	ENSMUST00000078835	ENSG00000167751	KLK2	Klk1b1
ENSMUSG00000063133	ENSMUST00000078835	ENSG00000167748	KLK1	Klk1b1
ENSMUSG00000055775	ENSMUST00000019625	ENSG00000109063	MYH3	Myh8
ENSMUSG00000055775	ENSMUST00000108685	ENSG00000109063	MYH3	Myh8
ENSMUSG00000055775	ENSMUST00000108686	ENSG00000109063	MYH3	Myh8
ENSMUSG00000055775	ENSMUST00000139052	ENSG00000109063	MYH3	Myh8
ENSMUSG00000029865	ENSMUST00000031898			Sval1
ENSMUSG00000104355	ENSMUST00000195089			Gm7003
ENSMUSG00000102405	ENSMUST00000194911			Gm37863
ENSMUSG00000091358	ENSMUST00000217649			Speer5-ps1
ENSMUSG00000091358	ENSMUST00000169525			Speer5-ps1
ENSMUSG00000091358	ENSMUST00000215938			Speer5-ps1
ENSMUSG00000109412	ENSMUST00000208889			Gm44535
ENSMUSG00000103267	ENSMUST00000195643			Gm36980
ENSMUSG00000056310	ENSMUST00000173375	ENSG00000277149	TYW1B	Tyw1
ENSMUSG00000056310	ENSMUST00000100662	ENSG00000277149	TYW1B	Tyw1
ENSMUSG00000056310	ENSMUST00000040213	ENSG00000277149	TYW1B	Tyw1
ENSMUSG00000056310	ENSMUST00000147619	ENSG00000277149	TYW1B	Tyw1
ENSMUSG00000056310	ENSMUST00000044204	ENSG00000277149	TYW1B	Tyw1
ENSMUSG00000056310	ENSMUST00000173375	ENSG00000198874	TYW1	Tyw1
ENSMUSG00000056310	ENSMUST00000100662	ENSG00000198874	TYW1	Tyw1
ENSMUSG00000056310	ENSMUST00000040213	ENSG00000198874	TYW1	Tyw1
ENSMUSG00000056310	ENSMUST00000147619	ENSG00000198874	TYW1	Tyw1
ENSMUSG00000056310	ENSMUST00000044204	ENSG00000198874	TYW1	Tyw1
ENSMUSG00000080316	ENSMUST00000133912	ENSG00000182310	SPACA6	Spaca6
ENSMUSG00000080316	ENSMUST00000178408	ENSG00000182310	SPACA6	Spaca6
ENSMUSG00000080316	ENSMUST00000172097	ENSG00000182310	SPACA6	Spaca6
ENSMUSG00000080316	ENSMUST00000139969	ENSG00000182310	SPACA6	Spaca6
ENSMUSG00000080316	ENSMUST00000177859	ENSG00000182310	SPACA6	Spaca6
ENSMUSG00000080316	ENSMUST00000012759	ENSG00000182310	SPACA6	Spaca6
ENSMUSG00000080316	ENSMUST00000150302	ENSG00000182310	SPACA6	Spaca6
ENSMUSG00000080316	ENSMUST00000137228	ENSG00000182310	SPACA6	Spaca6
ENSMUSG00000080316	ENSMUST00000178056	ENSG00000182310	SPACA6	Spaca6
ENSMUSG00000080316	ENSMUST00000155293	ENSG00000182310	SPACA6	Spaca6
ENSMUSG00000080316	ENSMUST00000052338	ENSG00000182310	SPACA6	Spaca6
ENSMUSG00000080316	ENSMUST00000154301	ENSG00000182310	SPACA6	Spaca6
ENSMUSG00000080316	ENSMUST00000179350	ENSG00000182310	SPACA6	Spaca6
ENSMUSG00000080316	ENSMUST00000178888	ENSG00000182310	SPACA6	Spaca6
ENSMUSG00000111224	ENSMUST00000216049			AC153863.2
ENSMUSG00000083197	ENSMUST00000120675			Gm13581
ENSMUSG00000107864	ENSMUST00000203666			Gm44072
ENSMUSG00000074221	ENSMUST00000148442			Zfp568
ENSMUSG00000074221	ENSMUST00000207940			Zfp568
ENSMUSG00000074221	ENSMUST00000209185			Zfp568
ENSMUSG00000074221	ENSMUST00000146074			Zfp568
ENSMUSG00000074221	ENSMUST00000074322			Zfp568
ENSMUSG00000074221	ENSMUST00000177931			Zfp568
ENSMUSG00000086523	ENSMUST00000142804			Gm13499
ENSMUSG00000052914	ENSMUST00000030303	ENSG00000134716	CYP2J2	Cyp2j6
ENSMUSG00000108242	ENSMUST00000203390			9330118I20Rik
ENSMUSG00000108242	ENSMUST00000203667			9330118I20Rik
ENSMUSG00000062833	ENSMUST00000080742			Sval3
ENSMUSG00000113903	ENSMUST00000221078			CT485612.11
ENSMUSG00000113780	ENSMUST00000220827			AC091785.2
ENSMUSG00000030108	ENSMUST00000064580	ENSG00000010379	SLC6A13	Slc6a13
ENSMUSG00000030108	ENSMUST00000142144	ENSG00000010379	SLC6A13	Slc6a13
ENSMUSG00000030108	ENSMUST00000142021	ENSG00000010379	SLC6A13	Slc6a13
ENSMUSG00000030108	ENSMUST00000142419	ENSG00000010379	SLC6A13	Slc6a13
ENSMUSG00000113359	ENSMUST00000220746			AC159263.1
ENSMUSG00000047909	ENSMUST00000130186	ENSG00000134461	ANKRD16	Ankrd16
ENSMUSG00000047909	ENSMUST00000056108	ENSG00000134461	ANKRD16	Ankrd16
ENSMUSG00000047909	ENSMUST00000150213	ENSG00000134461	ANKRD16	Ankrd16
ENSMUSG00000047909	ENSMUST00000125024	ENSG00000134461	ANKRD16	Ankrd16
ENSMUSG00000047909	ENSMUST00000156067	ENSG00000134461	ANKRD16	Ankrd16
ENSMUSG00000047909	ENSMUST00000150320	ENSG00000134461	ANKRD16	Ankrd16
ENSMUSG00000047909	ENSMUST00000133664	ENSG00000134461	ANKRD16	Ankrd16
ENSMUSG00000047909	ENSMUST00000194100	ENSG00000134461	ANKRD16	Ankrd16
ENSMUSG00000047909	ENSMUST00000145547	ENSG00000134461	ANKRD16	Ankrd16
ENSMUSG00000047909	ENSMUST00000148498	ENSG00000134461	ANKRD16	Ankrd16
ENSMUSG00000047909	ENSMUST00000128774	ENSG00000134461	ANKRD16	Ankrd16
ENSMUSG00000047909	ENSMUST00000142622	ENSG00000134461	ANKRD16	Ankrd16
ENSMUSG00000107525	ENSMUST00000204180			Gm44071
ENSMUSG00000108068	ENSMUST00000204208			Gm44075
ENSMUSG00000112731	ENSMUST00000219731			AC155941.4
ENSMUSG00000063089	ENSMUST00000072204	ENSG00000142515	KLK3	Klk1b8
ENSMUSG00000063089	ENSMUST00000072204	ENSG00000167751	KLK2	Klk1b8
ENSMUSG00000063089	ENSMUST00000072204	ENSG00000167748	KLK1	Klk1b8
ENSMUSG00000072680	ENSMUST00000100819	ENSG00000133678	TMEM254	Tmem254c
ENSMUSG00000072680	ENSMUST00000100818	ENSG00000133678	TMEM254	Tmem254c
ENSMUSG00000072680	ENSMUST00000184440	ENSG00000133678	TMEM254	Tmem254c
ENSMUSG00000010080	ENSMUST00000127305	ENSG00000049283	EPN3	Epn3
ENSMUSG00000010080	ENSMUST00000010224	ENSG00000049283	EPN3	Epn3
ENSMUSG00000010080	ENSMUST00000150526	ENSG00000049283	EPN3	Epn3
ENSMUSG00000010080	ENSMUST00000142992	ENSG00000049283	EPN3	Epn3
ENSMUSG00000028568	ENSMUST00000139464	ENSG00000134717	BTF3L4	Btf3l4
ENSMUSG00000028568	ENSMUST00000102741	ENSG00000134717	BTF3L4	Btf3l4
ENSMUSG00000028568	ENSMUST00000125707	ENSG00000134717	BTF3L4	Btf3l4
ENSMUSG00000028568	ENSMUST00000102739	ENSG00000134717	BTF3L4	Btf3l4
ENSMUSG00000028568	ENSMUST00000102740	ENSG00000134717	BTF3L4	Btf3l4
ENSMUSG00000028568	ENSMUST00000102742	ENSG00000134717	BTF3L4	Btf3l4
ENSMUSG00000082157	ENSMUST00000117322			Gm12038
ENSMUSG00000045128	ENSMUST00000054220	ENSG00000105640	RPL18A	Rpl18a
ENSMUSG00000045128	ENSMUST00000212796	ENSG00000105640	RPL18A	Rpl18a
ENSMUSG00000045128	ENSMUST00000212019	ENSG00000105640	RPL18A	Rpl18a
ENSMUSG00000045128	ENSMUST00000212129	ENSG00000105640	RPL18A	Rpl18a
ENSMUSG00000045128	ENSMUST00000212709	ENSG00000105640	RPL18A	Rpl18a
ENSMUSG00000045128	ENSMUST00000212494	ENSG00000105640	RPL18A	Rpl18a
ENSMUSG00000045128	ENSMUST00000213053	ENSG00000105640	RPL18A	Rpl18a
ENSMUSG00000045128	ENSMUST00000212378	ENSG00000105640	RPL18A	Rpl18a
ENSMUSG00000097853	ENSMUST00000181880			Gm3532
ENSMUSG00000113969	ENSMUST00000221593			AC159263.2
ENSMUSG00000108298	ENSMUST00000205203			Gm44226
ENSMUSG00000112634	ENSMUST00000218476			AC155941.3
ENSMUSG00000112332	ENSMUST00000219458			AC153949.1
ENSMUSG00000107481	ENSMUST00000204490			4833403J16Rik
ENSMUSG00000097450	ENSMUST00000181472			Gm26893
ENSMUSG00000097450	ENSMUST00000180602			Gm26893
ENSMUSG00000097450	ENSMUST00000180965			Gm26893
ENSMUSG00000097450	ENSMUST00000181216			Gm26893
ENSMUSG00000109611	ENSMUST00000211452			Gm45473
ENSMUSG00000055436	ENSMUST00000121326	ENSG00000116754	SRSF11	Srsf11
ENSMUSG00000055436	ENSMUST00000152274	ENSG00000116754	SRSF11	Srsf11
ENSMUSG00000055436	ENSMUST00000072875	ENSG00000116754	SRSF11	Srsf11
ENSMUSG00000055436	ENSMUST00000127778	ENSG00000116754	SRSF11	Srsf11
ENSMUSG00000055436	ENSMUST00000069025	ENSG00000116754	SRSF11	Srsf11
ENSMUSG00000055436	ENSMUST00000145267	ENSG00000116754	SRSF11	Srsf11
ENSMUSG00000055436	ENSMUST00000156303	ENSG00000116754	SRSF11	Srsf11
ENSMUSG00000055436	ENSMUST00000198705	ENSG00000116754	SRSF11	Srsf11
ENSMUSG00000055436	ENSMUST00000199520	ENSG00000116754	SRSF11	Srsf11
ENSMUSG00000055436	ENSMUST00000126377	ENSG00000116754	SRSF11	Srsf11
ENSMUSG00000055436	ENSMUST00000126716	ENSG00000116754	SRSF11	Srsf11
ENSMUSG00000055436	ENSMUST00000137444	ENSG00000116754	SRSF11	Srsf11
ENSMUSG00000055436	ENSMUST00000140491	ENSG00000116754	SRSF11	Srsf11
ENSMUSG00000055436	ENSMUST00000147304	ENSG00000116754	SRSF11	Srsf11
ENSMUSG00000055436	ENSMUST00000089922	ENSG00000116754	SRSF11	Srsf11
ENSMUSG00000055436	ENSMUST00000133090	ENSG00000116754	SRSF11	Srsf11
ENSMUSG00000055436	ENSMUST00000196034	ENSG00000116754	SRSF11	Srsf11
ENSMUSG00000055436	ENSMUST00000199742	ENSG00000116754	SRSF11	Srsf11
ENSMUSG00000055436	ENSMUST00000197292	ENSG00000116754	SRSF11	Srsf11
ENSMUSG00000058298	ENSMUST00000075540	ENSG00000111877	MCM9	Mcm9
ENSMUSG00000058298	ENSMUST00000219547	ENSG00000111877	MCM9	Mcm9
ENSMUSG00000058298	ENSMUST00000220007	ENSG00000111877	MCM9	Mcm9
ENSMUSG00000058298	ENSMUST00000220260	ENSG00000111877	MCM9	Mcm9
ENSMUSG00000058298	ENSMUST00000218549	ENSG00000111877	MCM9	Mcm9
ENSMUSG00000058298	ENSMUST00000219841	ENSG00000111877	MCM9	Mcm9
ENSMUSG00000058298	ENSMUST00000219838	ENSG00000111877	MCM9	Mcm9
ENSMUSG00000112598	ENSMUST00000218233			CT573364.1
ENSMUSG00000086007	ENSMUST00000154530			1700057H21Rik
ENSMUSG00000086007	ENSMUST00000152467			1700057H21Rik
ENSMUSG00000071424	ENSMUST00000159319	ENSG00000152208	GRID2	Grid2
ENSMUSG00000071424	ENSMUST00000159561	ENSG00000152208	GRID2	Grid2
ENSMUSG00000071424	ENSMUST00000095852	ENSG00000152208	GRID2	Grid2
ENSMUSG00000071424	ENSMUST00000160408	ENSG00000152208	GRID2	Grid2
ENSMUSG00000071424	ENSMUST00000161105	ENSG00000152208	GRID2	Grid2
ENSMUSG00000071424	ENSMUST00000162968	ENSG00000152208	GRID2	Grid2
ENSMUSG00000071424	ENSMUST00000210324	ENSG00000152208	GRID2	Grid2
ENSMUSG00000055320	ENSMUST00000084705	ENSG00000187079	TEAD1	Tead1
ENSMUSG00000055320	ENSMUST00000059768	ENSG00000187079	TEAD1	Tead1
ENSMUSG00000055320	ENSMUST00000106638	ENSG00000187079	TEAD1	Tead1
ENSMUSG00000055320	ENSMUST00000172065	ENSG00000187079	TEAD1	Tead1
ENSMUSG00000055320	ENSMUST00000171373	ENSG00000187079	TEAD1	Tead1
ENSMUSG00000055320	ENSMUST00000164363	ENSG00000187079	TEAD1	Tead1
ENSMUSG00000055320	ENSMUST00000163593	ENSG00000187079	TEAD1	Tead1
ENSMUSG00000055320	ENSMUST00000170352	ENSG00000187079	TEAD1	Tead1
ENSMUSG00000055320	ENSMUST00000168981	ENSG00000187079	TEAD1	Tead1
ENSMUSG00000055320	ENSMUST00000171197	ENSG00000187079	TEAD1	Tead1
ENSMUSG00000055320	ENSMUST00000165036	ENSG00000187079	TEAD1	Tead1
ENSMUSG00000055320	ENSMUST00000167060	ENSG00000187079	TEAD1	Tead1
ENSMUSG00000055320	ENSMUST00000168328	ENSG00000187079	TEAD1	Tead1
ENSMUSG00000055320	ENSMUST00000210510	ENSG00000187079	TEAD1	Tead1
ENSMUSG00000055320	ENSMUST00000069256	ENSG00000187079	TEAD1	Tead1
ENSMUSG00000023289	ENSMUST00000117406			Sva
ENSMUSG00000023289	ENSMUST00000024059			Sva
ENSMUSG00000051732	ENSMUST00000063219	ENSG00000151846	PABPC3	Pabpc2
ENSMUSG00000048376	ENSMUST00000059193	ENSG00000181104	F2R	F2r
ENSMUSG00000097780	ENSMUST00000181722			Gm26746
ENSMUSG00000106396	ENSMUST00000199508			Gm42902
ENSMUSG00000107502	ENSMUST00000203184			Gm44065
ENSMUSG00000060161	ENSMUST00000183762			Klk1b7-ps
ENSMUSG00000060161	ENSMUST00000078897			Klk1b7-ps
ENSMUSG00000095295	ENSMUST00000181562			Gm3488
ENSMUSG00000095295	ENSMUST00000178220			Gm3488
ENSMUSG00000033794	ENSMUST00000166599			Lpcat2b
ENSMUSG00000108808	ENSMUST00000206297			Gm45204
ENSMUSG00000030806	ENSMUST00000106267	ENSG00000099365	STX1B	Stx1b
ENSMUSG00000030806	ENSMUST00000156135	ENSG00000099365	STX1B	Stx1b
ENSMUSG00000099742	ENSMUST00000188140			Gm29148
ENSMUSG00000005506	ENSMUST00000150546	ENSG00000149187	CELF1	Celf1
ENSMUSG00000005506	ENSMUST00000068726	ENSG00000149187	CELF1	Celf1
ENSMUSG00000005506	ENSMUST00000127580	ENSG00000149187	CELF1	Celf1
ENSMUSG00000005506	ENSMUST00000154442	ENSG00000149187	CELF1	Celf1
ENSMUSG00000005506	ENSMUST00000068747	ENSG00000149187	CELF1	Celf1
ENSMUSG00000005506	ENSMUST00000133657	ENSG00000149187	CELF1	Celf1
ENSMUSG00000005506	ENSMUST00000111452	ENSG00000149187	CELF1	Celf1
ENSMUSG00000005506	ENSMUST00000111449	ENSG00000149187	CELF1	Celf1
ENSMUSG00000005506	ENSMUST00000111448	ENSG00000149187	CELF1	Celf1
ENSMUSG00000005506	ENSMUST00000127385	ENSG00000149187	CELF1	Celf1
ENSMUSG00000005506	ENSMUST00000005643	ENSG00000149187	CELF1	Celf1
ENSMUSG00000005506	ENSMUST00000111455	ENSG00000149187	CELF1	Celf1
ENSMUSG00000005506	ENSMUST00000111451	ENSG00000149187	CELF1	Celf1
ENSMUSG00000005506	ENSMUST00000177642	ENSG00000149187	CELF1	Celf1
ENSMUSG00000096286	ENSMUST00000179745			Gm8266
ENSMUSG00000033805	ENSMUST00000159968	ENSG00000172031	EPHX4	Ephx4
ENSMUSG00000033805	ENSMUST00000049146	ENSG00000172031	EPHX4	Ephx4
ENSMUSG00000033805	ENSMUST00000161246	ENSG00000172031	EPHX4	Ephx4
ENSMUSG00000033805	ENSMUST00000161452	ENSG00000172031	EPHX4	Ephx4
ENSMUSG00000055193	ENSMUST00000068625	ENSG00000174562	KLK15	Klk15
ENSMUSG00000055193	ENSMUST00000206955	ENSG00000174562	KLK15	Klk15
ENSMUSG00000075335	ENSMUST00000156827			4930588K23Rik
ENSMUSG00000030805	ENSMUST00000152310	ENSG00000103496	STX4	Stx4a
ENSMUSG00000030805	ENSMUST00000033075	ENSG00000103496	STX4	Stx4a
ENSMUSG00000030805	ENSMUST00000121705	ENSG00000103496	STX4	Stx4a
ENSMUSG00000030805	ENSMUST00000138399	ENSG00000103496	STX4	Stx4a
ENSMUSG00000030805	ENSMUST00000156537	ENSG00000103496	STX4	Stx4a
ENSMUSG00000030805	ENSMUST00000138294	ENSG00000103496	STX4	Stx4a
ENSMUSG00000030805	ENSMUST00000142849	ENSG00000103496	STX4	Stx4a
ENSMUSG00000030805	ENSMUST00000123180	ENSG00000103496	STX4	Stx4a
ENSMUSG00000030805	ENSMUST00000125861	ENSG00000103496	STX4	Stx4a
ENSMUSG00000107700	ENSMUST00000203031			Gm20144
ENSMUSG00000108432	ENSMUST00000206172			Gm44756
ENSMUSG00000108651	ENSMUST00000206099			Klk1b2-ps
ENSMUSG00000108323	ENSMUST00000206764			Gm44945
ENSMUSG00000090558	ENSMUST00000171723			Gm17202
ENSMUSG00000109067	ENSMUST00000207396			Gm44784
ENSMUSG00000107550	ENSMUST00000203427			Gm44726
ENSMUSG00000086675	ENSMUST00000152538			Plxna4os2
ENSMUSG00000049600	ENSMUST00000210282	ENSG00000119574	ZBTB45	Zbtb45
ENSMUSG00000049600	ENSMUST00000051390	ENSG00000119574	ZBTB45	Zbtb45
ENSMUSG00000049600	ENSMUST00000209997	ENSG00000119574	ZBTB45	Zbtb45
ENSMUSG00000049600	ENSMUST00000210108	ENSG00000119574	ZBTB45	Zbtb45
ENSMUSG00000049600	ENSMUST00000172240	ENSG00000119574	ZBTB45	Zbtb45
ENSMUSG00000086720	ENSMUST00000127668			Plxna4os3
ENSMUSG00000086720	ENSMUST00000143328			Plxna4os3
ENSMUSG00000086763	ENSMUST00000150314			Plxna4os1
ENSMUSG00000100928	ENSMUST00000187894			Gm28487
ENSMUSG00000100928	ENSMUST00000191522			Gm28487
ENSMUSG00000100928	ENSMUST00000185292			Gm28487
ENSMUSG00000103361	ENSMUST00000192466			Gm36928
ENSMUSG00000108997	ENSMUST00000207368			Gm45045
ENSMUSG00000113130	ENSMUST00000222716			AC124751.1
ENSMUSG00000109271	ENSMUST00000207553			Gm45046
ENSMUSG00000107543	ENSMUST00000204213			Gm44222
ENSMUSG00000107543	ENSMUST00000204685			Gm44222
ENSMUSG00000113800	ENSMUST00000222490			AC124179.2
ENSMUSG00000111732	ENSMUST00000204402			Olfr785
ENSMUSG00000028458	ENSMUST00000060864	ENSG00000107140	TESK1	Tesk1
ENSMUSG00000028458	ENSMUST00000138981	ENSG00000107140	TESK1	Tesk1
ENSMUSG00000028458	ENSMUST00000126350	ENSG00000107140	TESK1	Tesk1
ENSMUSG00000028458	ENSMUST00000137178	ENSG00000107140	TESK1	Tesk1
ENSMUSG00000028458	ENSMUST00000156810	ENSG00000107140	TESK1	Tesk1
ENSMUSG00000100361	ENSMUST00000186840			Gm7063
ENSMUSG00000086652	ENSMUST00000151051			Gm14029
ENSMUSG00000098194	ENSMUST00000182691			Gm7286
ENSMUSG00000098177	ENSMUST00000181990			Gm4823
ENSMUSG00000101050	ENSMUST00000187087			Gm28774
ENSMUSG00000101050	ENSMUST00000188107			Gm28774
ENSMUSG00000082511	ENSMUST00000121909			Gm4915
ENSMUSG00000039994	ENSMUST00000055539	ENSG00000111602	TIMELESS	Timeless
ENSMUSG00000039994	ENSMUST00000145710	ENSG00000111602	TIMELESS	Timeless
ENSMUSG00000039994	ENSMUST00000105244	ENSG00000111602	TIMELESS	Timeless
ENSMUSG00000039994	ENSMUST00000105243	ENSG00000111602	TIMELESS	Timeless
ENSMUSG00000039994	ENSMUST00000125289	ENSG00000111602	TIMELESS	Timeless
ENSMUSG00000039994	ENSMUST00000105242	ENSG00000111602	TIMELESS	Timeless
ENSMUSG00000039994	ENSMUST00000105245	ENSG00000111602	TIMELESS	Timeless
ENSMUSG00000039994	ENSMUST00000135538	ENSG00000111602	TIMELESS	Timeless
ENSMUSG00000039994	ENSMUST00000135376	ENSG00000111602	TIMELESS	Timeless
ENSMUSG00000039994	ENSMUST00000146945	ENSG00000111602	TIMELESS	Timeless
ENSMUSG00000039994	ENSMUST00000142149	ENSG00000111602	TIMELESS	Timeless
ENSMUSG00000039994	ENSMUST00000142484	ENSG00000111602	TIMELESS	Timeless
ENSMUSG00000039994	ENSMUST00000105240	ENSG00000111602	TIMELESS	Timeless
ENSMUSG00000039994	ENSMUST00000136854	ENSG00000111602	TIMELESS	Timeless
ENSMUSG00000039994	ENSMUST00000129147	ENSG00000111602	TIMELESS	Timeless
ENSMUSG00000096824	ENSMUST00000103456			Ighv2-7
ENSMUSG00000037202	ENSMUST00000219375	ENSG00000180644	PRF1	Prf1
ENSMUSG00000037202	ENSMUST00000035419	ENSG00000180644	PRF1	Prf1
ENSMUSG00000095150	ENSMUST00000180504			Rps19-ps13
ENSMUSG00000096856	ENSMUST00000189672			Gm10778
ENSMUSG00000096856	ENSMUST00000105315			Gm10778
ENSMUSG00000031604	ENSMUST00000034015	ENSG00000052802	MSMO1	Msmo1
ENSMUSG00000031604	ENSMUST00000145216	ENSG00000052802	MSMO1	Msmo1
ENSMUSG00000031604	ENSMUST00000132013	ENSG00000052802	MSMO1	Msmo1
ENSMUSG00000031604	ENSMUST00000140861	ENSG00000052802	MSMO1	Msmo1
ENSMUSG00000031604	ENSMUST00000147419	ENSG00000052802	MSMO1	Msmo1
ENSMUSG00000031604	ENSMUST00000135943	ENSG00000052802	MSMO1	Msmo1
ENSMUSG00000031604	ENSMUST00000141021	ENSG00000052802	MSMO1	Msmo1
ENSMUSG00000096258	ENSMUST00000179126			Rps16-ps3
ENSMUSG00000048696	ENSMUST00000105350	ENSG00000181588	MEX3D	Mex3d
ENSMUSG00000048696	ENSMUST00000123141	ENSG00000181588	MEX3D	Mex3d
ENSMUSG00000100999	ENSMUST00000189914			Gm29145
ENSMUSG00000068966	ENSMUST00000113158	ENSG00000177125	ZBTB34	Zbtb34
ENSMUSG00000068966	ENSMUST00000134589	ENSG00000177125	ZBTB34	Zbtb34
ENSMUSG00000068966	ENSMUST00000091037	ENSG00000177125	ZBTB34	Zbtb34
ENSMUSG00000047102	ENSMUST00000057686	ENSG00000236398	TAS2R39	Tas2r139
ENSMUSG00000081494	ENSMUST00000118417			Gm14130
ENSMUSG00000087029	ENSMUST00000148202			Gm14133
ENSMUSG00000087029	ENSMUST00000139471			Gm14133
ENSMUSG00000097951	ENSMUST00000182329			Gm7611
ENSMUSG00000099793	ENSMUST00000186918			Gm28775
ENSMUSG00000080999	ENSMUST00000118168			Gm11336
ENSMUSG00000046324	ENSMUST00000159692	ENSG00000099219	ERMP1	Ermp1
ENSMUSG00000046324	ENSMUST00000161749	ENSG00000099219	ERMP1	Ermp1
ENSMUSG00000046324	ENSMUST00000054083	ENSG00000099219	ERMP1	Ermp1
ENSMUSG00000046324	ENSMUST00000162534	ENSG00000099219	ERMP1	Ermp1
ENSMUSG00000046324	ENSMUST00000160125	ENSG00000099219	ERMP1	Ermp1
ENSMUSG00000046324	ENSMUST00000161124	ENSG00000099219	ERMP1	Ermp1
ENSMUSG00000046324	ENSMUST00000159243	ENSG00000099219	ERMP1	Ermp1
ENSMUSG00000046324	ENSMUST00000160907	ENSG00000099219	ERMP1	Ermp1
ENSMUSG00000107073	ENSMUST00000201886			Gm43265
ENSMUSG00000081121	ENSMUST00000120788			Gm12791
ENSMUSG00000106935	ENSMUST00000200995			Gm19457
ENSMUSG00000101562	ENSMUST00000189235			Gm29144
ENSMUSG00000106401	ENSMUST00000200103			Gm43284
ENSMUSG00000113382	ENSMUST00000221113			CT033781.2
ENSMUSG00000103944	ENSMUST00000195115			Rpl26-ps3
ENSMUSG00000113168	ENSMUST00000222235			AC165956.1
ENSMUSG00000022184	ENSMUST00000022791	ENSG00000151876	FBXO4	Fbxo4
ENSMUSG00000022184	ENSMUST00000148817	ENSG00000151876	FBXO4	Fbxo4
ENSMUSG00000022184	ENSMUST00000148169	ENSG00000151876	FBXO4	Fbxo4
ENSMUSG00000087485	ENSMUST00000131190			Gm13383
ENSMUSG00000052214	ENSMUST00000063976	ENSG00000125741	OPA3	Opa3
ENSMUSG00000052214	ENSMUST00000206335	ENSG00000125741	OPA3	Opa3
ENSMUSG00000052214	ENSMUST00000161711	ENSG00000125741	OPA3	Opa3
ENSMUSG00000098047	ENSMUST00000182857			Gm18822
ENSMUSG00000098246	ENSMUST00000183205			Gm7627
ENSMUSG00000087125	ENSMUST00000151782			A230108P19Rik
ENSMUSG00000067855	ENSMUST00000124677			Speer3
ENSMUSG00000044551	ENSMUST00000058240	ENSG00000248235	AC037459.1	9930012K11Rik
ENSMUSG00000044551	ENSMUST00000153871	ENSG00000248235	AC037459.1	9930012K11Rik
ENSMUSG00000044551	ENSMUST00000140314	ENSG00000248235	AC037459.1	9930012K11Rik
ENSMUSG00000044551	ENSMUST00000129767	ENSG00000248235	AC037459.1	9930012K11Rik
ENSMUSG00000044551	ENSMUST00000140152	ENSG00000248235	AC037459.1	9930012K11Rik
ENSMUSG00000044551	ENSMUST00000058240	ENSG00000241852	C8orf58	9930012K11Rik
ENSMUSG00000044551	ENSMUST00000153871	ENSG00000241852	C8orf58	9930012K11Rik
ENSMUSG00000044551	ENSMUST00000140314	ENSG00000241852	C8orf58	9930012K11Rik
ENSMUSG00000044551	ENSMUST00000129767	ENSG00000241852	C8orf58	9930012K11Rik
ENSMUSG00000044551	ENSMUST00000140152	ENSG00000241852	C8orf58	9930012K11Rik
ENSMUSG00000110445	ENSMUST00000212203			Gm45747
ENSMUSG00000051917	ENSMUST00000063489	ENSG00000221937	TAS2R40	Tas2r144
ENSMUSG00000095093	ENSMUST00000092491			Vmn2r111
ENSMUSG00000034112	ENSMUST00000095171	ENSG00000064270	ATP2C2	Atp2c2
ENSMUSG00000034112	ENSMUST00000212454	ENSG00000064270	ATP2C2	Atp2c2
ENSMUSG00000028062	ENSMUST00000145548	ENSG00000116586	LAMTOR2	Lamtor2
ENSMUSG00000028062	ENSMUST00000029698	ENSG00000116586	LAMTOR2	Lamtor2
ENSMUSG00000028062	ENSMUST00000119002	ENSG00000116586	LAMTOR2	Lamtor2
ENSMUSG00000028062	ENSMUST00000156421	ENSG00000116586	LAMTOR2	Lamtor2
ENSMUSG00000028062	ENSMUST00000145172	ENSG00000116586	LAMTOR2	Lamtor2
ENSMUSG00000063808	ENSMUST00000079693	ENSG00000076650	GPATCH1	Gpatch1
ENSMUSG00000063808	ENSMUST00000131213	ENSG00000076650	GPATCH1	Gpatch1
ENSMUSG00000063808	ENSMUST00000131143	ENSG00000076650	GPATCH1	Gpatch1
ENSMUSG00000063808	ENSMUST00000206758	ENSG00000076650	GPATCH1	Gpatch1
ENSMUSG00000063808	ENSMUST00000153778	ENSG00000076650	GPATCH1	Gpatch1
ENSMUSG00000109587	ENSMUST00000211421			Gm31105
ENSMUSG00000015134	ENSMUST00000015278	ENSG00000184254	ALDH1A3	Aldh1a3
ENSMUSG00000015134	ENSMUST00000173756	ENSG00000184254	ALDH1A3	Aldh1a3
ENSMUSG00000015134	ENSMUST00000174701	ENSG00000184254	ALDH1A3	Aldh1a3
ENSMUSG00000015134	ENSMUST00000174209	ENSG00000184254	ALDH1A3	Aldh1a3
ENSMUSG00000015134	ENSMUST00000174215	ENSG00000184254	ALDH1A3	Aldh1a3
ENSMUSG00000039063	ENSMUST00000042658	ENSG00000134463	ECHDC3	Echdc3
ENSMUSG00000039063	ENSMUST00000132810	ENSG00000134463	ECHDC3	Echdc3
ENSMUSG00000039063	ENSMUST00000114941	ENSG00000134463	ECHDC3	Echdc3
ENSMUSG00000101321	ENSMUST00000187598			Gm28817
ENSMUSG00000096580	ENSMUST00000103305			Igkv1-132
ENSMUSG00000031714	ENSMUST00000210676	ENSG00000109458	GAB1	Gab1
ENSMUSG00000031714	ENSMUST00000034150	ENSG00000109458	GAB1	Gab1
ENSMUSG00000031714	ENSMUST00000211018	ENSG00000109458	GAB1	Gab1
ENSMUSG00000090991	ENSMUST00000170514			Gm6647
ENSMUSG00000000204	ENSMUST00000000208	ENSG00000172123	SLFN12	Slfn4
ENSMUSG00000000204	ENSMUST00000215472	ENSG00000172123	SLFN12	Slfn4
ENSMUSG00000000204	ENSMUST00000167596	ENSG00000172123	SLFN12	Slfn4
ENSMUSG00000000204	ENSMUST00000000208	ENSG00000205045	SLFN12L	Slfn4
ENSMUSG00000000204	ENSMUST00000215472	ENSG00000205045	SLFN12L	Slfn4
ENSMUSG00000000204	ENSMUST00000167596	ENSG00000205045	SLFN12L	Slfn4
ENSMUSG00000100328	ENSMUST00000189686			Gm28816
ENSMUSG00000100328	ENSMUST00000189295			Gm28816
ENSMUSG00000104638	ENSMUST00000199961			Gm43716
ENSMUSG00000105833	ENSMUST00000200620			Gm4751
ENSMUSG00000105201	ENSMUST00000198192			Gm43362
ENSMUSG00000084915	ENSMUST00000136218			C230037L18Rik
ENSMUSG00000084915	ENSMUST00000166953			C230037L18Rik
ENSMUSG00000084915	ENSMUST00000168835			C230037L18Rik
ENSMUSG00000014905	ENSMUST00000015049	ENSG00000128590	DNAJB9	Dnajb9
ENSMUSG00000014905	ENSMUST00000220421	ENSG00000128590	DNAJB9	Dnajb9
ENSMUSG00000106950	ENSMUST00000201366			4930478M09Rik
ENSMUSG00000107794	ENSMUST00000204631			Gm44095
ENSMUSG00000075031	ENSMUST00000099703	ENSG00000273703	HIST1H2BM	Hist1h2bb
ENSMUSG00000106866	ENSMUST00000200894			Gm43659
ENSMUSG00000034037	ENSMUST00000089334	ENSG00000154783	FGD5	Fgd5
ENSMUSG00000034037	ENSMUST00000146743	ENSG00000154783	FGD5	Fgd5
ENSMUSG00000034037	ENSMUST00000130369	ENSG00000154783	FGD5	Fgd5
ENSMUSG00000034037	ENSMUST00000113466	ENSG00000154783	FGD5	Fgd5
ENSMUSG00000022620	ENSMUST00000165199	ENSG00000100299	ARSA	Arsa
ENSMUSG00000022620	ENSMUST00000023292	ENSG00000100299	ARSA	Arsa
ENSMUSG00000022620	ENSMUST00000168270	ENSG00000100299	ARSA	Arsa
ENSMUSG00000022620	ENSMUST00000168052	ENSG00000100299	ARSA	Arsa
ENSMUSG00000038502	ENSMUST00000207416	ENSG00000104960	PTOV1	Ptov1
ENSMUSG00000038502	ENSMUST00000207303	ENSG00000104960	PTOV1	Ptov1
ENSMUSG00000038502	ENSMUST00000046575	ENSG00000104960	PTOV1	Ptov1
ENSMUSG00000038502	ENSMUST00000208687	ENSG00000104960	PTOV1	Ptov1
ENSMUSG00000038502	ENSMUST00000208410	ENSG00000104960	PTOV1	Ptov1
ENSMUSG00000038502	ENSMUST00000209018	ENSG00000104960	PTOV1	Ptov1
ENSMUSG00000038502	ENSMUST00000207363	ENSG00000104960	PTOV1	Ptov1
ENSMUSG00000038502	ENSMUST00000207393	ENSG00000104960	PTOV1	Ptov1
ENSMUSG00000038502	ENSMUST00000208991	ENSG00000104960	PTOV1	Ptov1
ENSMUSG00000038502	ENSMUST00000208765	ENSG00000104960	PTOV1	Ptov1
ENSMUSG00000038502	ENSMUST00000208682	ENSG00000104960	PTOV1	Ptov1
ENSMUSG00000038502	ENSMUST00000209139	ENSG00000104960	PTOV1	Ptov1
ENSMUSG00000038502	ENSMUST00000209003	ENSG00000104960	PTOV1	Ptov1
ENSMUSG00000038502	ENSMUST00000208655	ENSG00000104960	PTOV1	Ptov1
ENSMUSG00000023979	ENSMUST00000024774	ENSG00000112599	GUCA1B	Guca1b
ENSMUSG00000023979	ENSMUST00000145462	ENSG00000112599	GUCA1B	Guca1b
ENSMUSG00000094134	ENSMUST00000192877			Ighv5-15
ENSMUSG00000094134	ENSMUST00000103457			Ighv5-15
ENSMUSG00000108961	ENSMUST00000207174			Gm32540
ENSMUSG00000109584	ENSMUST00000210546			Gm7997
ENSMUSG00000103532	ENSMUST00000193902			Gm4430
ENSMUSG00000100894	ENSMUST00000185744			Gm8304
ENSMUSG00000050468	ENSMUST00000089673	ENSG00000188886	ASTL	Astl
ENSMUSG00000050468	ENSMUST00000059839	ENSG00000188886	ASTL	Astl
ENSMUSG00000050468	ENSMUST00000156747	ENSG00000188886	ASTL	Astl
ENSMUSG00000050468	ENSMUST00000179618	ENSG00000188886	ASTL	Astl
ENSMUSG00000110766	ENSMUST00000217210			AC154295.1
ENSMUSG00000081045	ENSMUST00000118645			Gm12797
ENSMUSG00000061488	ENSMUST00000075382			Rpl27a-ps1
ENSMUSG00000064231	ENSMUST00000072050			Gm5321
ENSMUSG00000002233	ENSMUST00000196817	ENSG00000155366	RHOC	Rhoc
ENSMUSG00000002233	ENSMUST00000002303	ENSG00000155366	RHOC	Rhoc
ENSMUSG00000002233	ENSMUST00000106787	ENSG00000155366	RHOC	Rhoc
ENSMUSG00000002233	ENSMUST00000176347	ENSG00000155366	RHOC	Rhoc
ENSMUSG00000002233	ENSMUST00000199824	ENSG00000155366	RHOC	Rhoc
ENSMUSG00000002233	ENSMUST00000132721	ENSG00000155366	RHOC	Rhoc
ENSMUSG00000112590	ENSMUST00000218781			CT010435.1
ENSMUSG00000100699	ENSMUST00000189913			Gm21765
ENSMUSG00000113394	ENSMUST00000221886			CT033781.3
ENSMUSG00000037813	ENSMUST00000103121	ENSG00000149633	KIAA1755	D630003M21Rik
ENSMUSG00000037813	ENSMUST00000046944	ENSG00000149633	KIAA1755	D630003M21Rik
ENSMUSG00000037813	ENSMUST00000169335	ENSG00000149633	KIAA1755	D630003M21Rik
ENSMUSG00000109473	ENSMUST00000207718			B930025P03Rik
ENSMUSG00000109473	ENSMUST00000208358			B930025P03Rik
ENSMUSG00000036634	ENSMUST00000187137	ENSG00000105695	MAG	Mag
ENSMUSG00000036634	ENSMUST00000191081	ENSG00000105695	MAG	Mag
ENSMUSG00000036634	ENSMUST00000188569	ENSG00000105695	MAG	Mag
ENSMUSG00000036634	ENSMUST00000186422	ENSG00000105695	MAG	Mag
ENSMUSG00000036634	ENSMUST00000190638	ENSG00000105695	MAG	Mag
ENSMUSG00000036634	ENSMUST00000190950	ENSG00000105695	MAG	Mag
ENSMUSG00000036634	ENSMUST00000191486	ENSG00000105695	MAG	Mag
ENSMUSG00000036634	ENSMUST00000040548	ENSG00000105695	MAG	Mag
ENSMUSG00000075221	ENSMUST00000214895			Olfr992
ENSMUSG00000075221	ENSMUST00000213749			Olfr992
ENSMUSG00000075221	ENSMUST00000215617			Olfr992
ENSMUSG00000075221	ENSMUST00000099927			Olfr992
ENSMUSG00000085742	ENSMUST00000132913			Gm13536
ENSMUSG00000056758	ENSMUST00000072777	ENSG00000149948	HMGA2	Hmga2
ENSMUSG00000056758	ENSMUST00000159699	ENSG00000149948	HMGA2	Hmga2
ENSMUSG00000056758	ENSMUST00000159310	ENSG00000149948	HMGA2	Hmga2
ENSMUSG00000036908	ENSMUST00000162708	ENSG00000110057	UNC93B1	Unc93b1
ENSMUSG00000036908	ENSMUST00000162193	ENSG00000110057	UNC93B1	Unc93b1
ENSMUSG00000036908	ENSMUST00000161415	ENSG00000110057	UNC93B1	Unc93b1
ENSMUSG00000036908	ENSMUST00000165711	ENSG00000110057	UNC93B1	Unc93b1
ENSMUSG00000109197	ENSMUST00000208189			4933402C05Rik
ENSMUSG00000029632	ENSMUST00000204978	ENSG00000189043	NDUFA4	Ndufa4
ENSMUSG00000029632	ENSMUST00000204084	ENSG00000189043	NDUFA4	Ndufa4
ENSMUSG00000029632	ENSMUST00000203801	ENSG00000189043	NDUFA4	Ndufa4
ENSMUSG00000029632	ENSMUST00000031637	ENSG00000189043	NDUFA4	Ndufa4
ENSMUSG00000029632	ENSMUST00000204714	ENSG00000189043	NDUFA4	Ndufa4
ENSMUSG00000094194	ENSMUST00000193652			Ighv5-16
ENSMUSG00000094194	ENSMUST00000103458			Ighv5-16
ENSMUSG00000100843	ENSMUST00000187682			Gm8307
ENSMUSG00000109283	ENSMUST00000209063			Gm44733
ENSMUSG00000109283	ENSMUST00000208067			Gm44733
ENSMUSG00000005774	ENSMUST00000107260	ENSG00000143390	RFX5	Rfx5
ENSMUSG00000005774	ENSMUST00000142311	ENSG00000143390	RFX5	Rfx5
ENSMUSG00000005774	ENSMUST00000137088	ENSG00000143390	RFX5	Rfx5
ENSMUSG00000005774	ENSMUST00000152869	ENSG00000143390	RFX5	Rfx5
ENSMUSG00000005774	ENSMUST00000144132	ENSG00000143390	RFX5	Rfx5
ENSMUSG00000005774	ENSMUST00000140294	ENSG00000143390	RFX5	Rfx5
ENSMUSG00000005774	ENSMUST00000140331	ENSG00000143390	RFX5	Rfx5
ENSMUSG00000005774	ENSMUST00000107254	ENSG00000143390	RFX5	Rfx5
ENSMUSG00000005774	ENSMUST00000145472	ENSG00000143390	RFX5	Rfx5
ENSMUSG00000005774	ENSMUST00000148803	ENSG00000143390	RFX5	Rfx5
ENSMUSG00000005774	ENSMUST00000107253	ENSG00000143390	RFX5	Rfx5
ENSMUSG00000005774	ENSMUST00000147237	ENSG00000143390	RFX5	Rfx5
ENSMUSG00000005774	ENSMUST00000132393	ENSG00000143390	RFX5	Rfx5
ENSMUSG00000005774	ENSMUST00000145031	ENSG00000143390	RFX5	Rfx5
ENSMUSG00000005774	ENSMUST00000107255	ENSG00000143390	RFX5	Rfx5
ENSMUSG00000005774	ENSMUST00000142708	ENSG00000143390	RFX5	Rfx5
ENSMUSG00000005774	ENSMUST00000029772	ENSG00000143390	RFX5	Rfx5
ENSMUSG00000095696	ENSMUST00000204529	ENSG00000205330	OR6C1	Olfr786
ENSMUSG00000095696	ENSMUST00000076508	ENSG00000205330	OR6C1	Olfr786
ENSMUSG00000108969	ENSMUST00000208078			Gm45044
ENSMUSG00000040600	ENSMUST00000037375	ENSG00000198758	EPS8L3	Eps8l3
ENSMUSG00000040600	ENSMUST00000200198	ENSG00000198758	EPS8L3	Eps8l3
ENSMUSG00000040600	ENSMUST00000199990	ENSG00000198758	EPS8L3	Eps8l3
ENSMUSG00000108561	ENSMUST00000205602			Gm45219
ENSMUSG00000029864	ENSMUST00000031897	ENSG00000197448	GSTK1	Gstk1
ENSMUSG00000029864	ENSMUST00000204088	ENSG00000197448	GSTK1	Gstk1
ENSMUSG00000029864	ENSMUST00000203174	ENSG00000197448	GSTK1	Gstk1
ENSMUSG00000029864	ENSMUST00000204792	ENSG00000197448	GSTK1	Gstk1
ENSMUSG00000030327	ENSMUST00000032477	ENSG00000089818	NECAP1	Necap1
ENSMUSG00000030327	ENSMUST00000203715	ENSG00000089818	NECAP1	Necap1
ENSMUSG00000030327	ENSMUST00000203394	ENSG00000089818	NECAP1	Necap1
ENSMUSG00000030327	ENSMUST00000203476	ENSG00000089818	NECAP1	Necap1
ENSMUSG00000066760	ENSMUST00000071399	ENSG00000170956	CEACAM3	Psg16
ENSMUSG00000066760	ENSMUST00000118367	ENSG00000170956	CEACAM3	Psg16
ENSMUSG00000066760	ENSMUST00000131153	ENSG00000170956	CEACAM3	Psg16
ENSMUSG00000066760	ENSMUST00000152671	ENSG00000170956	CEACAM3	Psg16
ENSMUSG00000066760	ENSMUST00000071399	ENSG00000105352	CEACAM4	Psg16
ENSMUSG00000066760	ENSMUST00000118367	ENSG00000105352	CEACAM4	Psg16
ENSMUSG00000066760	ENSMUST00000131153	ENSG00000105352	CEACAM4	Psg16
ENSMUSG00000066760	ENSMUST00000152671	ENSG00000105352	CEACAM4	Psg16
ENSMUSG00000048148	ENSMUST00000161386	ENSG00000188039	NWD1	Nwd1
ENSMUSG00000048148	ENSMUST00000161557	ENSG00000188039	NWD1	Nwd1
ENSMUSG00000048148	ENSMUST00000161254	ENSG00000188039	NWD1	Nwd1
ENSMUSG00000048148	ENSMUST00000160443	ENSG00000188039	NWD1	Nwd1
ENSMUSG00000048148	ENSMUST00000163026	ENSG00000188039	NWD1	Nwd1
ENSMUSG00000048148	ENSMUST00000160912	ENSG00000188039	NWD1	Nwd1
ENSMUSG00000048148	ENSMUST00000162248	ENSG00000188039	NWD1	Nwd1
ENSMUSG00000048148	ENSMUST00000093427	ENSG00000188039	NWD1	Nwd1
ENSMUSG00000082608	ENSMUST00000121272			Gm7670
ENSMUSG00000030796	ENSMUST00000033060	ENSG00000074219	TEAD2	Tead2
ENSMUSG00000030796	ENSMUST00000210570	ENSG00000074219	TEAD2	Tead2
ENSMUSG00000030796	ENSMUST00000211594	ENSG00000074219	TEAD2	Tead2
ENSMUSG00000030796	ENSMUST00000210447	ENSG00000074219	TEAD2	Tead2
ENSMUSG00000030796	ENSMUST00000211744	ENSG00000074219	TEAD2	Tead2
ENSMUSG00000030796	ENSMUST00000107801	ENSG00000074219	TEAD2	Tead2
ENSMUSG00000030796	ENSMUST00000209437	ENSG00000074219	TEAD2	Tead2
ENSMUSG00000030796	ENSMUST00000209708	ENSG00000074219	TEAD2	Tead2
ENSMUSG00000030796	ENSMUST00000097216	ENSG00000074219	TEAD2	Tead2
ENSMUSG00000030796	ENSMUST00000209343	ENSG00000074219	TEAD2	Tead2
ENSMUSG00000030796	ENSMUST00000209678	ENSG00000074219	TEAD2	Tead2
ENSMUSG00000030796	ENSMUST00000211778	ENSG00000074219	TEAD2	Tead2
ENSMUSG00000030796	ENSMUST00000211138	ENSG00000074219	TEAD2	Tead2
ENSMUSG00000030796	ENSMUST00000209818	ENSG00000074219	TEAD2	Tead2
ENSMUSG00000030796	ENSMUST00000210814	ENSG00000074219	TEAD2	Tead2
ENSMUSG00000030796	ENSMUST00000209478	ENSG00000074219	TEAD2	Tead2
ENSMUSG00000030796	ENSMUST00000209222	ENSG00000074219	TEAD2	Tead2
ENSMUSG00000081933	ENSMUST00000121559			Gm14767
ENSMUSG00000109291	ENSMUST00000207074			Gm45043
ENSMUSG00000063163	ENSMUST00000076500			Speer2
ENSMUSG00000063163	ENSMUST00000166256			Speer2
ENSMUSG00000063163	ENSMUST00000164146			Speer2
ENSMUSG00000112585	ENSMUST00000220155			AC167202.4
ENSMUSG00000100384	ENSMUST00000186655			Gm28489
ENSMUSG00000109089	ENSMUST00000207499			4833411C07Rik
ENSMUSG00000109089	ENSMUST00000207914			4833411C07Rik
ENSMUSG00000087232	ENSMUST00000147130			Gm14764
ENSMUSG00000027984	ENSMUST00000029610	ENSG00000138796	HADH	Hadh
ENSMUSG00000027984	ENSMUST00000152427	ENSG00000138796	HADH	Hadh
ENSMUSG00000057719	ENSMUST00000072008	ENSG00000156463	SH3RF2	Sh3rf2
ENSMUSG00000057719	ENSMUST00000074679	ENSG00000156463	SH3RF2	Sh3rf2
ENSMUSG00000057719	ENSMUST00000132681	ENSG00000156463	SH3RF2	Sh3rf2
ENSMUSG00000057719	ENSMUST00000128066	ENSG00000156463	SH3RF2	Sh3rf2
ENSMUSG00000096438	ENSMUST00000180966			Gapdh-ps15
ENSMUSG00000046133	ENSMUST00000051043	ENSG00000204505	PRAMEF9	C130073F10Rik
ENSMUSG00000046133	ENSMUST00000051043	ENSG00000280267	PRAMEF26	C130073F10Rik
ENSMUSG00000046133	ENSMUST00000051043	ENSG00000204479	PRAMEF17	C130073F10Rik
ENSMUSG00000046133	ENSMUST00000051043	ENSG00000229571	PRAMEF25	C130073F10Rik
ENSMUSG00000046133	ENSMUST00000051043	ENSG00000270601	PRAMEF5	C130073F10Rik
ENSMUSG00000046133	ENSMUST00000051043	ENSG00000116721	PRAMEF1	C130073F10Rik
ENSMUSG00000046133	ENSMUST00000051043	ENSG00000116726	PRAMEF12	C130073F10Rik
ENSMUSG00000046133	ENSMUST00000051043	ENSG00000274764	PRAMEF27	C130073F10Rik
ENSMUSG00000046133	ENSMUST00000051043	ENSG00000204481	PRAMEF14	C130073F10Rik
ENSMUSG00000046133	ENSMUST00000051043	ENSG00000182330	PRAMEF8	C130073F10Rik
ENSMUSG00000046133	ENSMUST00000051043	ENSG00000204510	PRAMEF7	C130073F10Rik
ENSMUSG00000046133	ENSMUST00000051043	ENSG00000204501	PRAMEF15	C130073F10Rik
ENSMUSG00000046133	ENSMUST00000051043	ENSG00000232423	PRAMEF6	C130073F10Rik
ENSMUSG00000046133	ENSMUST00000051043	ENSG00000204478	PRAMEF20	C130073F10Rik
ENSMUSG00000046133	ENSMUST00000051043	ENSG00000204480	PRAMEF19	C130073F10Rik
ENSMUSG00000046133	ENSMUST00000051043	ENSG00000279804	PRAMEF18	C130073F10Rik
ENSMUSG00000046133	ENSMUST00000051043	ENSG00000120952	PRAMEF2	C130073F10Rik
ENSMUSG00000046133	ENSMUST00000051043	ENSG00000279169	PRAMEF13	C130073F10Rik
ENSMUSG00000046133	ENSMUST00000051043	ENSG00000237700	PRAMEF33	C130073F10Rik
ENSMUSG00000046133	ENSMUST00000051043	ENSG00000243073	PRAMEF4	C130073F10Rik
ENSMUSG00000046133	ENSMUST00000051043	ENSG00000239810	PRAMEF11	C130073F10Rik
ENSMUSG00000046133	ENSMUST00000051043	ENSG00000187545	PRAMEF10	C130073F10Rik
ENSMUSG00000104780	ENSMUST00000198144			Gm19843
ENSMUSG00000099695	ENSMUST00000188792			Gm28488
ENSMUSG00000099695	ENSMUST00000186979			Gm28488
ENSMUSG00000099695	ENSMUST00000185608			Gm28488
ENSMUSG00000087317	ENSMUST00000144105			4930466I24Rik
ENSMUSG00000085782	ENSMUST00000154953			Gm15624
ENSMUSG00000085782	ENSMUST00000204811			Gm15624
ENSMUSG00000085782	ENSMUST00000145420			Gm15624
ENSMUSG00000034764	ENSMUST00000041178			1700006J14Rik
ENSMUSG00000034764	ENSMUST00000160091			1700006J14Rik
ENSMUSG00000034764	ENSMUST00000159621			1700006J14Rik
ENSMUSG00000034764	ENSMUST00000161511			1700006J14Rik
ENSMUSG00000104461	ENSMUST00000195649			Gm37662
ENSMUSG00000054763	ENSMUST00000067990	ENSG00000205884	DEFB136	Defb42
ENSMUSG00000054763	ENSMUST00000142140	ENSG00000205884	DEFB136	Defb42
ENSMUSG00000054763	ENSMUST00000111203	ENSG00000205884	DEFB136	Defb42
ENSMUSG00000054763	ENSMUST00000186438	ENSG00000205884	DEFB136	Defb42
ENSMUSG00000054763	ENSMUST00000138708	ENSG00000205884	DEFB136	Defb42
ENSMUSG00000031865	ENSMUST00000077407	ENSG00000204843	DCTN1	Dctn1
ENSMUSG00000031865	ENSMUST00000113913	ENSG00000204843	DCTN1	Dctn1
ENSMUSG00000031865	ENSMUST00000130212	ENSG00000204843	DCTN1	Dctn1
ENSMUSG00000031865	ENSMUST00000113919	ENSG00000204843	DCTN1	Dctn1
ENSMUSG00000031865	ENSMUST00000113918	ENSG00000204843	DCTN1	Dctn1
ENSMUSG00000031865	ENSMUST00000141680	ENSG00000204843	DCTN1	Dctn1
ENSMUSG00000031865	ENSMUST00000113907	ENSG00000204843	DCTN1	Dctn1
ENSMUSG00000031865	ENSMUST00000123313	ENSG00000204843	DCTN1	Dctn1
ENSMUSG00000031865	ENSMUST00000127824	ENSG00000204843	DCTN1	Dctn1
ENSMUSG00000031865	ENSMUST00000154420	ENSG00000204843	DCTN1	Dctn1
ENSMUSG00000031865	ENSMUST00000130917	ENSG00000204843	DCTN1	Dctn1
ENSMUSG00000031865	ENSMUST00000153793	ENSG00000204843	DCTN1	Dctn1
ENSMUSG00000019143	ENSMUST00000134122	ENSG00000112855	HARS2	Hars2
ENSMUSG00000019143	ENSMUST00000152954	ENSG00000112855	HARS2	Hars2
ENSMUSG00000019143	ENSMUST00000019287	ENSG00000112855	HARS2	Hars2
ENSMUSG00000019143	ENSMUST00000145876	ENSG00000112855	HARS2	Hars2
ENSMUSG00000019143	ENSMUST00000131952	ENSG00000112855	HARS2	Hars2
ENSMUSG00000019143	ENSMUST00000155842	ENSG00000112855	HARS2	Hars2
ENSMUSG00000019143	ENSMUST00000124204	ENSG00000112855	HARS2	Hars2
ENSMUSG00000104267	ENSMUST00000194687			Gm20807
ENSMUSG00000033075	ENSMUST00000044189	ENSG00000079387	SENP1	Senp1
ENSMUSG00000033075	ENSMUST00000181855	ENSG00000079387	SENP1	Senp1
ENSMUSG00000033075	ENSMUST00000180716	ENSG00000079387	SENP1	Senp1
ENSMUSG00000033075	ENSMUST00000180657	ENSG00000079387	SENP1	Senp1
ENSMUSG00000033075	ENSMUST00000180461	ENSG00000079387	SENP1	Senp1
ENSMUSG00000033075	ENSMUST00000181349	ENSG00000079387	SENP1	Senp1
ENSMUSG00000033075	ENSMUST00000183105	ENSG00000079387	SENP1	Senp1
ENSMUSG00000033075	ENSMUST00000180531	ENSG00000079387	SENP1	Senp1
ENSMUSG00000033075	ENSMUST00000182611	ENSG00000079387	SENP1	Senp1
ENSMUSG00000108704	ENSMUST00000206130			Gm44636
ENSMUSG00000084334	ENSMUST00000120828			Gm13494
ENSMUSG00000090191	ENSMUST00000161291			9230105E05Rik
ENSMUSG00000086968	ENSMUST00000131345			4933431E20Rik
ENSMUSG00000086968	ENSMUST00000144591			4933431E20Rik
ENSMUSG00000086968	ENSMUST00000152663			4933431E20Rik
ENSMUSG00000086968	ENSMUST00000146337			4933431E20Rik
ENSMUSG00000086968	ENSMUST00000133570			4933431E20Rik
ENSMUSG00000086968	ENSMUST00000137800			4933431E20Rik
ENSMUSG00000086968	ENSMUST00000137970			4933431E20Rik
ENSMUSG00000086968	ENSMUST00000145191			4933431E20Rik
ENSMUSG00000086968	ENSMUST00000163675			4933431E20Rik
ENSMUSG00000086968	ENSMUST00000138472			4933431E20Rik
ENSMUSG00000086968	ENSMUST00000135512			4933431E20Rik
ENSMUSG00000086968	ENSMUST00000154329			4933431E20Rik
ENSMUSG00000085945	ENSMUST00000146145			2310014F06Rik
ENSMUSG00000085945	ENSMUST00000211302			2310014F06Rik
ENSMUSG00000075571	ENSMUST00000111207	ENSG00000205883	DEFB135	Defb30
ENSMUSG00000075571	ENSMUST00000111209	ENSG00000205883	DEFB135	Defb30
ENSMUSG00000075571	ENSMUST00000111208	ENSG00000205883	DEFB135	Defb30
ENSMUSG00000075571	ENSMUST00000100490	ENSG00000205883	DEFB135	Defb30
ENSMUSG00000083472	ENSMUST00000118267			Gm13491
ENSMUSG00000084169	ENSMUST00000120178			Gm12240
ENSMUSG00000109373	ENSMUST00000207984			Gm44690
ENSMUSG00000078688	ENSMUST00000074700			Mup2
ENSMUSG00000078688	ENSMUST00000148940			Mup2
ENSMUSG00000078688	ENSMUST00000107490			Mup2
ENSMUSG00000099325	ENSMUST00000184828			Gm19014
ENSMUSG00000112001	ENSMUST00000219637			AC167202.1
ENSMUSG00000078957	ENSMUST00000109506			1700060C20Rik
ENSMUSG00000108821	ENSMUST00000208432			4933423L19Rik
ENSMUSG00000112315	ENSMUST00000219409			AC159245.1
ENSMUSG00000076505	ENSMUST00000103306			Igkv1-131
ENSMUSG00000112650	ENSMUST00000220417			AC114575.3
ENSMUSG00000074736	ENSMUST00000109935	ENSG00000101463	SYNDIG1	Syndig1
ENSMUSG00000074736	ENSMUST00000144179	ENSG00000101463	SYNDIG1	Syndig1
ENSMUSG00000074736	ENSMUST00000109934	ENSG00000101463	SYNDIG1	Syndig1
ENSMUSG00000074736	ENSMUST00000137280	ENSG00000101463	SYNDIG1	Syndig1
ENSMUSG00000074736	ENSMUST00000149705	ENSG00000101463	SYNDIG1	Syndig1
ENSMUSG00000074736	ENSMUST00000140870	ENSG00000101463	SYNDIG1	Syndig1
ENSMUSG00000087170	ENSMUST00000147119			1700001G01Rik
ENSMUSG00000087170	ENSMUST00000153022			1700001G01Rik
ENSMUSG00000087170	ENSMUST00000125117			1700001G01Rik
ENSMUSG00000087170	ENSMUST00000136956			1700001G01Rik
ENSMUSG00000070572	ENSMUST00000117987			Trmt112-ps2
ENSMUSG00000087221	ENSMUST00000194637			BC037032
ENSMUSG00000087221	ENSMUST00000155191			BC037032
ENSMUSG00000087221	ENSMUST00000140003			BC037032
ENSMUSG00000087221	ENSMUST00000143717			BC037032
ENSMUSG00000087221	ENSMUST00000149906			BC037032
ENSMUSG00000087221	ENSMUST00000187080			BC037032
ENSMUSG00000038827	ENSMUST00000045368	ENSG00000119328	FAM206A	Fam206a
ENSMUSG00000038827	ENSMUST00000131520	ENSG00000119328	FAM206A	Fam206a
ENSMUSG00000038827	ENSMUST00000152638	ENSG00000119328	FAM206A	Fam206a
ENSMUSG00000038827	ENSMUST00000147763	ENSG00000119328	FAM206A	Fam206a
ENSMUSG00000081749	ENSMUST00000118330			Gm12241
ENSMUSG00000082567	ENSMUST00000121311			Gm14896
ENSMUSG00000047661	ENSMUST00000062159			1600012P17Rik
ENSMUSG00000047661	ENSMUST00000162474			1600012P17Rik
ENSMUSG00000041642	ENSMUST00000075164	ENSG00000116852	KIF21B	Kif21b
ENSMUSG00000041642	ENSMUST00000130864	ENSG00000116852	KIF21B	Kif21b
ENSMUSG00000041642	ENSMUST00000122892	ENSG00000116852	KIF21B	Kif21b
ENSMUSG00000041642	ENSMUST00000171381	ENSG00000116852	KIF21B	Kif21b
ENSMUSG00000041642	ENSMUST00000127624	ENSG00000116852	KIF21B	Kif21b
ENSMUSG00000041642	ENSMUST00000165333	ENSG00000116852	KIF21B	Kif21b
ENSMUSG00000002791	ENSMUST00000159650			Pdxk-ps
ENSMUSG00000002791	ENSMUST00000160550			Pdxk-ps
ENSMUSG00000002791	ENSMUST00000183934			Pdxk-ps
ENSMUSG00000099351	ENSMUST00000191282			Gm28776
ENSMUSG00000073982	ENSMUST00000106923	ENSG00000177105	RHOG	Rhog
ENSMUSG00000073982	ENSMUST00000098230	ENSG00000177105	RHOG	Rhog
ENSMUSG00000073982	ENSMUST00000209968	ENSG00000177105	RHOG	Rhog
ENSMUSG00000106268	ENSMUST00000198141			Gm18492
ENSMUSG00000009013	ENSMUST00000009157	ENSG00000088986	DYNLL1	Dynll1
ENSMUSG00000009013	ENSMUST00000202980	ENSG00000088986	DYNLL1	Dynll1
ENSMUSG00000009013	ENSMUST00000123292	ENSG00000088986	DYNLL1	Dynll1
ENSMUSG00000009013	ENSMUST00000112090	ENSG00000088986	DYNLL1	Dynll1
ENSMUSG00000009013	ENSMUST00000127552	ENSG00000088986	DYNLL1	Dynll1
ENSMUSG00000009013	ENSMUST00000125959	ENSG00000088986	DYNLL1	Dynll1
ENSMUSG00000086297	ENSMUST00000135936			Gm15632
ENSMUSG00000033318	ENSMUST00000220440	ENSG00000099984	GSTT2	Gstt2
ENSMUSG00000033318	ENSMUST00000218500	ENSG00000099984	GSTT2	Gstt2
ENSMUSG00000033318	ENSMUST00000218034	ENSG00000099984	GSTT2	Gstt2
ENSMUSG00000033318	ENSMUST00000220195	ENSG00000099984	GSTT2	Gstt2
ENSMUSG00000033318	ENSMUST00000219343	ENSG00000099984	GSTT2	Gstt2
ENSMUSG00000033318	ENSMUST00000218646	ENSG00000099984	GSTT2	Gstt2
ENSMUSG00000033318	ENSMUST00000218745	ENSG00000099984	GSTT2	Gstt2
ENSMUSG00000033318	ENSMUST00000038257	ENSG00000099984	GSTT2	Gstt2
ENSMUSG00000033318	ENSMUST00000220440	ENSG00000133433	GSTT2B	Gstt2
ENSMUSG00000033318	ENSMUST00000218500	ENSG00000133433	GSTT2B	Gstt2
ENSMUSG00000033318	ENSMUST00000218034	ENSG00000133433	GSTT2B	Gstt2
ENSMUSG00000033318	ENSMUST00000220195	ENSG00000133433	GSTT2B	Gstt2
ENSMUSG00000033318	ENSMUST00000219343	ENSG00000133433	GSTT2B	Gstt2
ENSMUSG00000033318	ENSMUST00000218646	ENSG00000133433	GSTT2B	Gstt2
ENSMUSG00000033318	ENSMUST00000218745	ENSG00000133433	GSTT2B	Gstt2
ENSMUSG00000033318	ENSMUST00000038257	ENSG00000133433	GSTT2B	Gstt2
ENSMUSG00000098223	ENSMUST00000182279			Gm4891
ENSMUSG00000069818	ENSMUST00000120081	ENSG00000180016	OR1E1	Olfr390
ENSMUSG00000069818	ENSMUST00000215161	ENSG00000180016	OR1E1	Olfr390
ENSMUSG00000069818	ENSMUST00000206815	ENSG00000180016	OR1E1	Olfr390
ENSMUSG00000069818	ENSMUST00000092919	ENSG00000180016	OR1E1	Olfr390
ENSMUSG00000069818	ENSMUST00000120081	ENSG00000127780	OR1E2	Olfr390
ENSMUSG00000069818	ENSMUST00000215161	ENSG00000127780	OR1E2	Olfr390
ENSMUSG00000069818	ENSMUST00000206815	ENSG00000127780	OR1E2	Olfr390
ENSMUSG00000069818	ENSMUST00000092919	ENSG00000127780	OR1E2	Olfr390
ENSMUSG00000038836	ENSMUST00000202017	ENSG00000146856	AGBL3	Agbl3
ENSMUSG00000038836	ENSMUST00000115016	ENSG00000146856	AGBL3	Agbl3
ENSMUSG00000038836	ENSMUST00000115017	ENSG00000146856	AGBL3	Agbl3
ENSMUSG00000038836	ENSMUST00000135304	ENSG00000146856	AGBL3	Agbl3
ENSMUSG00000038836	ENSMUST00000143474	ENSG00000146856	AGBL3	Agbl3
ENSMUSG00000038836	ENSMUST00000148834	ENSG00000146856	AGBL3	Agbl3
ENSMUSG00000038836	ENSMUST00000115012	ENSG00000146856	AGBL3	Agbl3
ENSMUSG00000038836	ENSMUST00000155726	ENSG00000146856	AGBL3	Agbl3
ENSMUSG00000038836	ENSMUST00000155890	ENSG00000146856	AGBL3	Agbl3
ENSMUSG00000038836	ENSMUST00000115014	ENSG00000146856	AGBL3	Agbl3
ENSMUSG00000038836	ENSMUST00000115009	ENSG00000146856	AGBL3	Agbl3
ENSMUSG00000074704	ENSMUST00000180195	ENSG00000244588	RAD21L1	Rad21l
ENSMUSG00000074704	ENSMUST00000096439	ENSG00000244588	RAD21L1	Rad21l
ENSMUSG00000030652	ENSMUST00000098090	ENSG00000167186	COQ7	Coq7
ENSMUSG00000030652	ENSMUST00000207046	ENSG00000167186	COQ7	Coq7
ENSMUSG00000030652	ENSMUST00000032887	ENSG00000167186	COQ7	Coq7
ENSMUSG00000030652	ENSMUST00000209146	ENSG00000167186	COQ7	Coq7
ENSMUSG00000030652	ENSMUST00000127700	ENSG00000167186	COQ7	Coq7
ENSMUSG00000100399	ENSMUST00000186902			Gm28491
ENSMUSG00000100399	ENSMUST00000186753			Gm28491
ENSMUSG00000100399	ENSMUST00000190076			Gm28491
ENSMUSG00000084031	ENSMUST00000117448			Gm7416
ENSMUSG00000026073	ENSMUST00000191671	ENSG00000115590	IL1R2	Il1r2
ENSMUSG00000026073	ENSMUST00000027243	ENSG00000115590	IL1R2	Il1r2
ENSMUSG00000026073	ENSMUST00000195770	ENSG00000115590	IL1R2	Il1r2
ENSMUSG00000026073	ENSMUST00000194913	ENSG00000115590	IL1R2	Il1r2
ENSMUSG00000094921	ENSMUST00000097381			Vmn2r112
ENSMUSG00000103862	ENSMUST00000220397			Gm10764
ENSMUSG00000103862	ENSMUST00000193976			Gm10764
ENSMUSG00000081313	ENSMUST00000119778			Gm14213
ENSMUSG00000098001	ENSMUST00000182891			Gm27048
ENSMUSG00000022186	ENSMUST00000110690	ENSG00000083720	OXCT1	Oxct1
ENSMUSG00000022186	ENSMUST00000138927	ENSG00000083720	OXCT1	Oxct1
ENSMUSG00000022186	ENSMUST00000131240	ENSG00000083720	OXCT1	Oxct1
ENSMUSG00000022186	ENSMUST00000124591	ENSG00000083720	OXCT1	Oxct1
ENSMUSG00000022186	ENSMUST00000133130	ENSG00000083720	OXCT1	Oxct1
ENSMUSG00000112213	ENSMUST00000219879			AC123074.1
ENSMUSG00000112213	ENSMUST00000218226			AC123074.1
ENSMUSG00000019368	ENSMUST00000129689	ENSG00000133488	SEC14L4	Sec14l4
ENSMUSG00000019368	ENSMUST00000137324	ENSG00000133488	SEC14L4	Sec14l4
ENSMUSG00000019368	ENSMUST00000126423	ENSG00000133488	SEC14L4	Sec14l4
ENSMUSG00000019368	ENSMUST00000131171	ENSG00000133488	SEC14L4	Sec14l4
ENSMUSG00000019368	ENSMUST00000019512	ENSG00000133488	SEC14L4	Sec14l4
ENSMUSG00000019368	ENSMUST00000136222	ENSG00000133488	SEC14L4	Sec14l4
ENSMUSG00000019368	ENSMUST00000125351	ENSG00000133488	SEC14L4	Sec14l4
ENSMUSG00000019368	ENSMUST00000134482	ENSG00000133488	SEC14L4	Sec14l4
ENSMUSG00000053675	ENSMUST00000028721	ENSG00000104055	TGM5	Tgm5
ENSMUSG00000053675	ENSMUST00000142674	ENSG00000104055	TGM5	Tgm5
ENSMUSG00000079963	ENSMUST00000116079			Gm7146
ENSMUSG00000026866	ENSMUST00000028223	ENSG00000115919	KYNU	Kynu
ENSMUSG00000026866	ENSMUST00000112826	ENSG00000115919	KYNU	Kynu
ENSMUSG00000026866	ENSMUST00000050511	ENSG00000115919	KYNU	Kynu
ENSMUSG00000026866	ENSMUST00000138540	ENSG00000115919	KYNU	Kynu
ENSMUSG00000026866	ENSMUST00000130968	ENSG00000115919	KYNU	Kynu
ENSMUSG00000026866	ENSMUST00000148855	ENSG00000115919	KYNU	Kynu
ENSMUSG00000020656	ENSMUST00000085553	ENSG00000134317	GRHL1	Grhl1
ENSMUSG00000020656	ENSMUST00000221426	ENSG00000134317	GRHL1	Grhl1
ENSMUSG00000020656	ENSMUST00000223442	ENSG00000134317	GRHL1	Grhl1
ENSMUSG00000020656	ENSMUST00000020985	ENSG00000134317	GRHL1	Grhl1
ENSMUSG00000027397	ENSMUST00000028880	ENSG00000144136	SLC20A1	Slc20a1
ENSMUSG00000027397	ENSMUST00000140907	ENSG00000144136	SLC20A1	Slc20a1
ENSMUSG00000027397	ENSMUST00000144744	ENSG00000144136	SLC20A1	Slc20a1
ENSMUSG00000027397	ENSMUST00000141285	ENSG00000144136	SLC20A1	Slc20a1
ENSMUSG00000027397	ENSMUST00000148988	ENSG00000144136	SLC20A1	Slc20a1
ENSMUSG00000027397	ENSMUST00000110315	ENSG00000144136	SLC20A1	Slc20a1
ENSMUSG00000027397	ENSMUST00000125714	ENSG00000144136	SLC20A1	Slc20a1
ENSMUSG00000027397	ENSMUST00000144025	ENSG00000144136	SLC20A1	Slc20a1
ENSMUSG00000051674	ENSMUST00000087181	ENSG00000109184	DCUN1D4	Dcun1d4
ENSMUSG00000051674	ENSMUST00000130087	ENSG00000109184	DCUN1D4	Dcun1d4
ENSMUSG00000051674	ENSMUST00000113558	ENSG00000109184	DCUN1D4	Dcun1d4
ENSMUSG00000051674	ENSMUST00000063882	ENSG00000109184	DCUN1D4	Dcun1d4
ENSMUSG00000051674	ENSMUST00000134092	ENSG00000109184	DCUN1D4	Dcun1d4
ENSMUSG00000051674	ENSMUST00000133137	ENSG00000109184	DCUN1D4	Dcun1d4
ENSMUSG00000051674	ENSMUST00000141553	ENSG00000109184	DCUN1D4	Dcun1d4
ENSMUSG00000051674	ENSMUST00000145645	ENSG00000109184	DCUN1D4	Dcun1d4
ENSMUSG00000051674	ENSMUST00000156806	ENSG00000109184	DCUN1D4	Dcun1d4
ENSMUSG00000051674	ENSMUST00000149970	ENSG00000109184	DCUN1D4	Dcun1d4
ENSMUSG00000051674	ENSMUST00000136268	ENSG00000109184	DCUN1D4	Dcun1d4
ENSMUSG00000073530	ENSMUST00000159861	ENSG00000116183	PAPPA2	Pappa2
ENSMUSG00000073530	ENSMUST00000161589	ENSG00000116183	PAPPA2	Pappa2
ENSMUSG00000073530	ENSMUST00000159860	ENSG00000116183	PAPPA2	Pappa2
ENSMUSG00000073530	ENSMUST00000160206	ENSG00000116183	PAPPA2	Pappa2
ENSMUSG00000073530	ENSMUST00000177789	ENSG00000116183	PAPPA2	Pappa2
ENSMUSG00000073530	ENSMUST00000159892	ENSG00000116183	PAPPA2	Pappa2
ENSMUSG00000090793	ENSMUST00000166710			Gm6650
ENSMUSG00000034310	ENSMUST00000044441	ENSG00000151952	TMEM132D	Tmem132d
ENSMUSG00000034310	ENSMUST00000200136	ENSG00000151952	TMEM132D	Tmem132d
ENSMUSG00000034310	ENSMUST00000200316	ENSG00000151952	TMEM132D	Tmem132d
ENSMUSG00000112211	ENSMUST00000218634			AC114575.2
ENSMUSG00000061755	ENSMUST00000050556	ENSG00000038219	BOD1L1	Bod1l
ENSMUSG00000061755	ENSMUST00000202908	ENSG00000038219	BOD1L1	Bod1l
ENSMUSG00000061755	ENSMUST00000201291	ENSG00000038219	BOD1L1	Bod1l
ENSMUSG00000061755	ENSMUST00000202200	ENSG00000038219	BOD1L1	Bod1l
ENSMUSG00000112164	ENSMUST00000219468			AC114575.1
ENSMUSG00000097761	ENSMUST00000181438			4930534D22Rik
ENSMUSG00000026781	ENSMUST00000114526	ENSG00000107897	ACBD5	Acbd5
ENSMUSG00000026781	ENSMUST00000028121	ENSG00000107897	ACBD5	Acbd5
ENSMUSG00000026781	ENSMUST00000144088	ENSG00000107897	ACBD5	Acbd5
ENSMUSG00000026781	ENSMUST00000155602	ENSG00000107897	ACBD5	Acbd5
ENSMUSG00000026781	ENSMUST00000114529	ENSG00000107897	ACBD5	Acbd5
ENSMUSG00000026781	ENSMUST00000114523	ENSG00000107897	ACBD5	Acbd5
ENSMUSG00000101571	ENSMUST00000040649			Gm6187
ENSMUSG00000099489	ENSMUST00000189993			Gm21787
ENSMUSG00000027983	ENSMUST00000106337	ENSG00000155016	CYP2U1	Cyp2u1
ENSMUSG00000027983	ENSMUST00000200236	ENSG00000155016	CYP2U1	Cyp2u1
ENSMUSG00000027983	ENSMUST00000198606	ENSG00000155016	CYP2U1	Cyp2u1
ENSMUSG00000095571	ENSMUST00000103459			Ighv5-17
ENSMUSG00000102798	ENSMUST00000194113			Gm37271
ENSMUSG00000022191	ENSMUST00000090292	ENSG00000113360	DROSHA	Drosha
ENSMUSG00000022191	ENSMUST00000129031	ENSG00000113360	DROSHA	Drosha
ENSMUSG00000022191	ENSMUST00000150211	ENSG00000113360	DROSHA	Drosha
ENSMUSG00000022191	ENSMUST00000156594	ENSG00000113360	DROSHA	Drosha
ENSMUSG00000022191	ENSMUST00000141706	ENSG00000113360	DROSHA	Drosha
ENSMUSG00000022191	ENSMUST00000147647	ENSG00000113360	DROSHA	Drosha
ENSMUSG00000022191	ENSMUST00000141010	ENSG00000113360	DROSHA	Drosha
ENSMUSG00000022191	ENSMUST00000169061	ENSG00000113360	DROSHA	Drosha
ENSMUSG00000063376	ENSMUST00000105149	ENSG00000120235	IFNA6	Ifna13
ENSMUSG00000063376	ENSMUST00000105149	ENSG00000137080	IFNA21	Ifna13
ENSMUSG00000063376	ENSMUST00000105149	ENSG00000214042	IFNA7	Ifna13
ENSMUSG00000063376	ENSMUST00000105149	ENSG00000188379	IFNA2	Ifna13
ENSMUSG00000063376	ENSMUST00000105149	ENSG00000236637	IFNA4	Ifna13
ENSMUSG00000063376	ENSMUST00000105149	ENSG00000186803	IFNA10	Ifna13
ENSMUSG00000063376	ENSMUST00000105149	ENSG00000120242	IFNA8	Ifna13
ENSMUSG00000063376	ENSMUST00000105149	ENSG00000234829	IFNA17	Ifna13
ENSMUSG00000063376	ENSMUST00000105149	ENSG00000197919	IFNA1	Ifna13
ENSMUSG00000063376	ENSMUST00000105149	ENSG00000147885	IFNA16	Ifna13
ENSMUSG00000063376	ENSMUST00000105149	ENSG00000228083	IFNA14	Ifna13
ENSMUSG00000063376	ENSMUST00000105149	ENSG00000147873	IFNA5	Ifna13
ENSMUSG00000063376	ENSMUST00000105149	ENSG00000233816	IFNA13	Ifna13
ENSMUSG00000072494	ENSMUST00000182700	ENSG00000235194	PPP1R3E	Ppp1r3e
ENSMUSG00000072494	ENSMUST00000177403	ENSG00000235194	PPP1R3E	Ppp1r3e
ENSMUSG00000072494	ENSMUST00000194094	ENSG00000235194	PPP1R3E	Ppp1r3e
ENSMUSG00000072494	ENSMUST00000168622	ENSG00000235194	PPP1R3E	Ppp1r3e
ENSMUSG00000103893	ENSMUST00000193834			Ighv5-18
ENSMUSG00000105456	ENSMUST00000198085			Gm43745
ENSMUSG00000100845	ENSMUST00000187354			Gm28770
ENSMUSG00000092298	ENSMUST00000172657			Gm8877
ENSMUSG00000028760	ENSMUST00000139759	ENSG00000075151	EIF4G3	Eif4g3
ENSMUSG00000028760	ENSMUST00000058133	ENSG00000075151	EIF4G3	Eif4g3
ENSMUSG00000028760	ENSMUST00000105830	ENSG00000075151	EIF4G3	Eif4g3
ENSMUSG00000028760	ENSMUST00000084215	ENSG00000075151	EIF4G3	Eif4g3
ENSMUSG00000028760	ENSMUST00000127707	ENSG00000075151	EIF4G3	Eif4g3
ENSMUSG00000028760	ENSMUST00000132194	ENSG00000075151	EIF4G3	Eif4g3
ENSMUSG00000028760	ENSMUST00000203828	ENSG00000075151	EIF4G3	Eif4g3
ENSMUSG00000028760	ENSMUST00000155142	ENSG00000075151	EIF4G3	Eif4g3
ENSMUSG00000028760	ENSMUST00000140796	ENSG00000075151	EIF4G3	Eif4g3
ENSMUSG00000028760	ENSMUST00000133902	ENSG00000075151	EIF4G3	Eif4g3
ENSMUSG00000028760	ENSMUST00000135745	ENSG00000075151	EIF4G3	Eif4g3
ENSMUSG00000028760	ENSMUST00000140317	ENSG00000075151	EIF4G3	Eif4g3
ENSMUSG00000028760	ENSMUST00000148074	ENSG00000075151	EIF4G3	Eif4g3
ENSMUSG00000028760	ENSMUST00000084214	ENSG00000075151	EIF4G3	Eif4g3
ENSMUSG00000028760	ENSMUST00000105831	ENSG00000075151	EIF4G3	Eif4g3
ENSMUSG00000102878	ENSMUST00000193935			Ighv2-8
ENSMUSG00000003379	ENSMUST00000003469	ENSG00000105369	CD79A	Cd79a
ENSMUSG00000056115	ENSMUST00000070028			Tas2r134
ENSMUSG00000008301	ENSMUST00000130163	ENSG00000164902	PHAX	Phax
ENSMUSG00000008301	ENSMUST00000132628	ENSG00000164902	PHAX	Phax
ENSMUSG00000008301	ENSMUST00000008445	ENSG00000164902	PHAX	Phax
ENSMUSG00000004032	ENSMUST00000004134	ENSG00000134202	GSTM3	Gstm5
ENSMUSG00000004032	ENSMUST00000167523	ENSG00000134202	GSTM3	Gstm5
ENSMUSG00000004032	ENSMUST00000170058	ENSG00000134202	GSTM3	Gstm5
ENSMUSG00000004032	ENSMUST00000172247	ENSG00000134202	GSTM3	Gstm5
ENSMUSG00000004032	ENSMUST00000167387	ENSG00000134202	GSTM3	Gstm5
ENSMUSG00000004032	ENSMUST00000169365	ENSG00000134202	GSTM3	Gstm5
ENSMUSG00000075220	ENSMUST00000099926	ENSG00000181273	OR5AK2	Olfr993
ENSMUSG00000028992	ENSMUST00000119921	ENSG00000173614	NMNAT1	Nmnat1
ENSMUSG00000028992	ENSMUST00000030845	ENSG00000173614	NMNAT1	Nmnat1
ENSMUSG00000028992	ENSMUST00000105693	ENSG00000173614	NMNAT1	Nmnat1
ENSMUSG00000028992	ENSMUST00000126896	ENSG00000173614	NMNAT1	Nmnat1
ENSMUSG00000098210	ENSMUST00000183060			Gm5224
ENSMUSG00000030643	ENSMUST00000032879	ENSG00000137502	RAB30	Rab30
ENSMUSG00000030643	ENSMUST00000208470	ENSG00000137502	RAB30	Rab30
ENSMUSG00000030643	ENSMUST00000208945	ENSG00000137502	RAB30	Rab30
ENSMUSG00000030643	ENSMUST00000107180	ENSG00000137502	RAB30	Rab30
ENSMUSG00000030643	ENSMUST00000107179	ENSG00000137502	RAB30	Rab30
ENSMUSG00000096638	ENSMUST00000103451			Ighv2-9
ENSMUSG00000081784	ENSMUST00000120871			Gm13281
ENSMUSG00000105876	ENSMUST00000196494			Gm43572
ENSMUSG00000093674	ENSMUST00000177163	ENSG00000229117	RPL41	Rpl41
ENSMUSG00000093674	ENSMUST00000176683	ENSG00000229117	RPL41	Rpl41
ENSMUSG00000093674	ENSMUST00000176010	ENSG00000229117	RPL41	Rpl41
ENSMUSG00000093674	ENSMUST00000177513	ENSG00000229117	RPL41	Rpl41
ENSMUSG00000093674	ENSMUST00000176906	ENSG00000229117	RPL41	Rpl41
ENSMUSG00000093674	ENSMUST00000176184	ENSG00000229117	RPL41	Rpl41
ENSMUSG00000093674	ENSMUST00000176966	ENSG00000229117	RPL41	Rpl41
ENSMUSG00000003438	ENSMUST00000081946	ENSG00000105197	TIMM50	Timm50
ENSMUSG00000003438	ENSMUST00000151990	ENSG00000105197	TIMM50	Timm50
ENSMUSG00000003438	ENSMUST00000134263	ENSG00000105197	TIMM50	Timm50
ENSMUSG00000003438	ENSMUST00000131849	ENSG00000105197	TIMM50	Timm50
ENSMUSG00000003438	ENSMUST00000135220	ENSG00000105197	TIMM50	Timm50
ENSMUSG00000003438	ENSMUST00000136427	ENSG00000105197	TIMM50	Timm50
ENSMUSG00000028431	ENSMUST00000171411	ENSG00000070061	IKBKAP	Ikbkap
ENSMUSG00000028431	ENSMUST00000030140	ENSG00000070061	IKBKAP	Ikbkap
ENSMUSG00000028431	ENSMUST00000150002	ENSG00000070061	IKBKAP	Ikbkap
ENSMUSG00000028431	ENSMUST00000139445	ENSG00000070061	IKBKAP	Ikbkap
ENSMUSG00000028431	ENSMUST00000140595	ENSG00000070061	IKBKAP	Ikbkap
ENSMUSG00000028431	ENSMUST00000126441	ENSG00000070061	IKBKAP	Ikbkap
ENSMUSG00000097899	ENSMUST00000181756			Gm16894
ENSMUSG00000078355	ENSMUST00000105148	ENSG00000120235	IFNA6	Ifna16
ENSMUSG00000078355	ENSMUST00000105148	ENSG00000137080	IFNA21	Ifna16
ENSMUSG00000078355	ENSMUST00000105148	ENSG00000214042	IFNA7	Ifna16
ENSMUSG00000078355	ENSMUST00000105148	ENSG00000188379	IFNA2	Ifna16
ENSMUSG00000078355	ENSMUST00000105148	ENSG00000236637	IFNA4	Ifna16
ENSMUSG00000078355	ENSMUST00000105148	ENSG00000186803	IFNA10	Ifna16
ENSMUSG00000078355	ENSMUST00000105148	ENSG00000120242	IFNA8	Ifna16
ENSMUSG00000078355	ENSMUST00000105148	ENSG00000234829	IFNA17	Ifna16
ENSMUSG00000078355	ENSMUST00000105148	ENSG00000197919	IFNA1	Ifna16
ENSMUSG00000078355	ENSMUST00000105148	ENSG00000147885	IFNA16	Ifna16
ENSMUSG00000078355	ENSMUST00000105148	ENSG00000228083	IFNA14	Ifna16
ENSMUSG00000078355	ENSMUST00000105148	ENSG00000147873	IFNA5	Ifna16
ENSMUSG00000078355	ENSMUST00000105148	ENSG00000233816	IFNA13	Ifna16
ENSMUSG00000061039	ENSMUST00000074740			Olfr920
ENSMUSG00000102975	ENSMUST00000193969			Gm37347
ENSMUSG00000084362	ENSMUST00000121233			2610024D14Rik
ENSMUSG00000105357	ENSMUST00000195939			Gm42647
ENSMUSG00000105857	ENSMUST00000198962			Gm42817
ENSMUSG00000112339	ENSMUST00000219027			AC167202.3
ENSMUSG00000092377	ENSMUST00000174804			Gm20549
ENSMUSG00000020134	ENSMUST00000093290	ENSG00000197329	PELI1	Peli1
ENSMUSG00000020134	ENSMUST00000101477	ENSG00000197329	PELI1	Peli1
ENSMUSG00000020134	ENSMUST00000156122	ENSG00000197329	PELI1	Peli1
ENSMUSG00000020134	ENSMUST00000149675	ENSG00000197329	PELI1	Peli1
ENSMUSG00000112061	ENSMUST00000219225			AC167202.2
ENSMUSG00000104058	ENSMUST00000193196			Etv3l
ENSMUSG00000061331	ENSMUST00000109542			Gm17132
ENSMUSG00000096795	ENSMUST00000200889			Zfp433
ENSMUSG00000096795	ENSMUST00000201819			Zfp433
ENSMUSG00000096795	ENSMUST00000201114			Zfp433
ENSMUSG00000096795	ENSMUST00000085664			Zfp433
ENSMUSG00000105772	ENSMUST00000197976			Gm42496
ENSMUSG00000092353	ENSMUST00000174811			Gm20539
ENSMUSG00000085328	ENSMUST00000164420			Gm17131
ENSMUSG00000037708	ENSMUST00000137796	ENSG00000077327	SPAG6	Spag6
ENSMUSG00000037708	ENSMUST00000138017	ENSG00000077327	SPAG6	Spag6
ENSMUSG00000037708	ENSMUST00000095132	ENSG00000077327	SPAG6	Spag6
ENSMUSG00000037708	ENSMUST00000173763	ENSG00000077327	SPAG6	Spag6
ENSMUSG00000104581	ENSMUST00000197363			Gm42497
ENSMUSG00000084167	ENSMUST00000119899			Gm13924
ENSMUSG00000078354	ENSMUST00000105147	ENSG00000120235	IFNA6	Ifna2
ENSMUSG00000078354	ENSMUST00000105147	ENSG00000137080	IFNA21	Ifna2
ENSMUSG00000078354	ENSMUST00000105147	ENSG00000214042	IFNA7	Ifna2
ENSMUSG00000078354	ENSMUST00000105147	ENSG00000188379	IFNA2	Ifna2
ENSMUSG00000078354	ENSMUST00000105147	ENSG00000236637	IFNA4	Ifna2
ENSMUSG00000078354	ENSMUST00000105147	ENSG00000186803	IFNA10	Ifna2
ENSMUSG00000078354	ENSMUST00000105147	ENSG00000120242	IFNA8	Ifna2
ENSMUSG00000078354	ENSMUST00000105147	ENSG00000234829	IFNA17	Ifna2
ENSMUSG00000078354	ENSMUST00000105147	ENSG00000197919	IFNA1	Ifna2
ENSMUSG00000078354	ENSMUST00000105147	ENSG00000147885	IFNA16	Ifna2
ENSMUSG00000078354	ENSMUST00000105147	ENSG00000228083	IFNA14	Ifna2
ENSMUSG00000078354	ENSMUST00000105147	ENSG00000147873	IFNA5	Ifna2
ENSMUSG00000078354	ENSMUST00000105147	ENSG00000233816	IFNA13	Ifna2
ENSMUSG00000089694	ENSMUST00000160534	ENSG00000144035	NAT8	Nat8f7
ENSMUSG00000089694	ENSMUST00000179613	ENSG00000144035	NAT8	Nat8f7
ENSMUSG00000062761	ENSMUST00000202061	ENSG00000243943	ZNF512	Zfp512
ENSMUSG00000062761	ENSMUST00000076264	ENSG00000243943	ZNF512	Zfp512
ENSMUSG00000062761	ENSMUST00000201450	ENSG00000243943	ZNF512	Zfp512
ENSMUSG00000062761	ENSMUST00000201859	ENSG00000243943	ZNF512	Zfp512
ENSMUSG00000062761	ENSMUST00000202244	ENSG00000243943	ZNF512	Zfp512
ENSMUSG00000062761	ENSMUST00000201599	ENSG00000243943	ZNF512	Zfp512
ENSMUSG00000062761	ENSMUST00000201945	ENSG00000243943	ZNF512	Zfp512
ENSMUSG00000062761	ENSMUST00000200782	ENSG00000243943	ZNF512	Zfp512
ENSMUSG00000081746	ENSMUST00000117315			Gm13925
ENSMUSG00000021108	ENSMUST00000221153	ENSG00000027075	PRKCH	Prkch
ENSMUSG00000021108	ENSMUST00000021527	ENSG00000027075	PRKCH	Prkch
ENSMUSG00000021108	ENSMUST00000119092	ENSG00000027075	PRKCH	Prkch
ENSMUSG00000021108	ENSMUST00000220898	ENSG00000027075	PRKCH	Prkch
ENSMUSG00000087198	ENSMUST00000210722			Gm13097
ENSMUSG00000087198	ENSMUST00000122947			Gm13097
ENSMUSG00000053644	ENSMUST00000172902	ENSG00000164904	ALDH7A1	Aldh7a1
ENSMUSG00000053644	ENSMUST00000174518	ENSG00000164904	ALDH7A1	Aldh7a1
ENSMUSG00000053644	ENSMUST00000172734	ENSG00000164904	ALDH7A1	Aldh7a1
ENSMUSG00000053644	ENSMUST00000066208	ENSG00000164904	ALDH7A1	Aldh7a1
ENSMUSG00000053644	ENSMUST00000174704	ENSG00000164904	ALDH7A1	Aldh7a1
ENSMUSG00000053644	ENSMUST00000168517	ENSG00000164904	ALDH7A1	Aldh7a1
ENSMUSG00000053644	ENSMUST00000170309	ENSG00000164904	ALDH7A1	Aldh7a1
ENSMUSG00000053644	ENSMUST00000171851	ENSG00000164904	ALDH7A1	Aldh7a1
ENSMUSG00000053644	ENSMUST00000171844	ENSG00000164904	ALDH7A1	Aldh7a1
ENSMUSG00000109257	ENSMUST00000207434			Gm45200
ENSMUSG00000097150	ENSMUST00000181802			Gm26513
ENSMUSG00000112584	ENSMUST00000218347			AC157353.3
ENSMUSG00000023153	ENSMUST00000131599	ENSG00000178821	TMEM52	Tmem52
ENSMUSG00000023153	ENSMUST00000023920	ENSG00000178821	TMEM52	Tmem52
ENSMUSG00000023153	ENSMUST00000145796	ENSG00000178821	TMEM52	Tmem52
ENSMUSG00000023153	ENSMUST00000178188	ENSG00000178821	TMEM52	Tmem52
ENSMUSG00000023153	ENSMUST00000178238	ENSG00000178821	TMEM52	Tmem52
ENSMUSG00000112004	ENSMUST00000220259			AC157353.1
ENSMUSG00000039110	ENSMUST00000093945	ENSG00000136449	MYCBPAP	Mycbpap
ENSMUSG00000039110	ENSMUST00000123496	ENSG00000136449	MYCBPAP	Mycbpap
ENSMUSG00000039110	ENSMUST00000040692	ENSG00000136449	MYCBPAP	Mycbpap
ENSMUSG00000039110	ENSMUST00000151993	ENSG00000136449	MYCBPAP	Mycbpap
ENSMUSG00000039110	ENSMUST00000139432	ENSG00000136449	MYCBPAP	Mycbpap
ENSMUSG00000039110	ENSMUST00000149872	ENSG00000136449	MYCBPAP	Mycbpap
ENSMUSG00000087528	ENSMUST00000127525			9830144P21Rik
ENSMUSG00000087528	ENSMUST00000126080			9830144P21Rik
ENSMUSG00000026219	ENSMUST00000186465	ENSG00000153827	TRIP12	Trip12
ENSMUSG00000026219	ENSMUST00000189670	ENSG00000153827	TRIP12	Trip12
ENSMUSG00000026219	ENSMUST00000186648	ENSG00000153827	TRIP12	Trip12
ENSMUSG00000026219	ENSMUST00000187733	ENSG00000153827	TRIP12	Trip12
ENSMUSG00000026219	ENSMUST00000191187	ENSG00000153827	TRIP12	Trip12
ENSMUSG00000026219	ENSMUST00000185720	ENSG00000153827	TRIP12	Trip12
ENSMUSG00000026219	ENSMUST00000189841	ENSG00000153827	TRIP12	Trip12
ENSMUSG00000026219	ENSMUST00000190125	ENSG00000153827	TRIP12	Trip12
ENSMUSG00000026219	ENSMUST00000185909	ENSG00000153827	TRIP12	Trip12
ENSMUSG00000026219	ENSMUST00000186894	ENSG00000153827	TRIP12	Trip12
ENSMUSG00000026219	ENSMUST00000185567	ENSG00000153827	TRIP12	Trip12
ENSMUSG00000026219	ENSMUST00000185672	ENSG00000153827	TRIP12	Trip12
ENSMUSG00000026219	ENSMUST00000190464	ENSG00000153827	TRIP12	Trip12
ENSMUSG00000026219	ENSMUST00000190474	ENSG00000153827	TRIP12	Trip12
ENSMUSG00000026219	ENSMUST00000189496	ENSG00000153827	TRIP12	Trip12
ENSMUSG00000026219	ENSMUST00000190067	ENSG00000153827	TRIP12	Trip12
ENSMUSG00000026219	ENSMUST00000187818	ENSG00000153827	TRIP12	Trip12
ENSMUSG00000026219	ENSMUST00000027421	ENSG00000153827	TRIP12	Trip12
ENSMUSG00000020052	ENSMUST00000020243	ENSG00000139352	ASCL1	Ascl1
ENSMUSG00000112524	ENSMUST00000217709			AC157353.2
ENSMUSG00000107878	ENSMUST00000203153			Gm44106
ENSMUSG00000026788	ENSMUST00000028125	ENSG00000169155	ZBTB43	Zbtb43
ENSMUSG00000026788	ENSMUST00000113156	ENSG00000169155	ZBTB43	Zbtb43
ENSMUSG00000026788	ENSMUST00000155198	ENSG00000169155	ZBTB43	Zbtb43
ENSMUSG00000026788	ENSMUST00000126442	ENSG00000169155	ZBTB43	Zbtb43
ENSMUSG00000026788	ENSMUST00000095035	ENSG00000169155	ZBTB43	Zbtb43
ENSMUSG00000031887	ENSMUST00000034359	ENSG00000102871	TRADD	Tradd
ENSMUSG00000031887	ENSMUST00000136239	ENSG00000102871	TRADD	Tradd
ENSMUSG00000031887	ENSMUST00000144762	ENSG00000102871	TRADD	Tradd
ENSMUSG00000031887	ENSMUST00000147670	ENSG00000102871	TRADD	Tradd
ENSMUSG00000112661	ENSMUST00000220334			AC122405.2
ENSMUSG00000056738	ENSMUST00000143346			A730036I17Rik
ENSMUSG00000056738	ENSMUST00000148548			A730036I17Rik
ENSMUSG00000056738	ENSMUST00000165505			A730036I17Rik
ENSMUSG00000081139	ENSMUST00000119424			Gm13333
ENSMUSG00000015766	ENSMUST00000058210	ENSG00000151491	EPS8	Eps8
ENSMUSG00000015766	ENSMUST00000100841	ENSG00000151491	EPS8	Eps8
ENSMUSG00000015766	ENSMUST00000111878	ENSG00000151491	EPS8	Eps8
ENSMUSG00000015766	ENSMUST00000147526	ENSG00000151491	EPS8	Eps8
ENSMUSG00000015766	ENSMUST00000127179	ENSG00000151491	EPS8	Eps8
ENSMUSG00000015766	ENSMUST00000132920	ENSG00000151491	EPS8	Eps8
ENSMUSG00000015766	ENSMUST00000152046	ENSG00000151491	EPS8	Eps8
ENSMUSG00000015766	ENSMUST00000146442	ENSG00000151491	EPS8	Eps8
ENSMUSG00000015766	ENSMUST00000153933	ENSG00000151491	EPS8	Eps8
ENSMUSG00000015766	ENSMUST00000203515	ENSG00000151491	EPS8	Eps8
ENSMUSG00000015766	ENSMUST00000139753	ENSG00000151491	EPS8	Eps8
ENSMUSG00000015766	ENSMUST00000134630	ENSG00000151491	EPS8	Eps8
ENSMUSG00000015766	ENSMUST00000205037	ENSG00000151491	EPS8	Eps8
ENSMUSG00000096020	ENSMUST00000103544			Ighv1-75
ENSMUSG00000090742	ENSMUST00000160566			Gm3008
ENSMUSG00000111885	ENSMUST00000218234			AC122405.1
ENSMUSG00000103009	ENSMUST00000192413			Gm4430
ENSMUSG00000107805	ENSMUST00000203024			Gm44003
ENSMUSG00000031173	ENSMUST00000049910	ENSG00000036473	OTC	Otc
ENSMUSG00000031173	ENSMUST00000115528	ENSG00000036473	OTC	Otc
ENSMUSG00000080717	ENSMUST00000122450			B230307C23Rik
ENSMUSG00000080717	ENSMUST00000183578			B230307C23Rik
ENSMUSG00000080717	ENSMUST00000113729			B230307C23Rik
ENSMUSG00000104542	ENSMUST00000197770			Ighv8-15
ENSMUSG00000109604	ENSMUST00000209925			Gm45346
ENSMUSG00000091741	ENSMUST00000169187			Gm17161
ENSMUSG00000112812	ENSMUST00000219545			CT025600.2
ENSMUSG00000112812	ENSMUST00000220264			CT025600.2
ENSMUSG00000093993	ENSMUST00000190282			Gm20736
ENSMUSG00000093993	ENSMUST00000185550			Gm20736
ENSMUSG00000093993	ENSMUST00000178198			Gm20736
ENSMUSG00000093410	ENSMUST00000175796			Gm20638
ENSMUSG00000036257	ENSMUST00000122902	ENSG00000135241	PNPLA8	Pnpla8
ENSMUSG00000036257	ENSMUST00000043082	ENSG00000135241	PNPLA8	Pnpla8
ENSMUSG00000036257	ENSMUST00000218954	ENSG00000135241	PNPLA8	Pnpla8
ENSMUSG00000036257	ENSMUST00000125757	ENSG00000135241	PNPLA8	Pnpla8
ENSMUSG00000036257	ENSMUST00000143771	ENSG00000135241	PNPLA8	Pnpla8
ENSMUSG00000036257	ENSMUST00000218803	ENSG00000135241	PNPLA8	Pnpla8
ENSMUSG00000036257	ENSMUST00000156082	ENSG00000135241	PNPLA8	Pnpla8
ENSMUSG00000022680	ENSMUST00000023361	ENSG00000179889	PDXDC1	Pdxdc1
ENSMUSG00000022680	ENSMUST00000150435	ENSG00000179889	PDXDC1	Pdxdc1
ENSMUSG00000022680	ENSMUST00000127432	ENSG00000179889	PDXDC1	Pdxdc1
ENSMUSG00000022680	ENSMUST00000115804	ENSG00000179889	PDXDC1	Pdxdc1
ENSMUSG00000022680	ENSMUST00000152450	ENSG00000179889	PDXDC1	Pdxdc1
ENSMUSG00000022680	ENSMUST00000154150	ENSG00000179889	PDXDC1	Pdxdc1
ENSMUSG00000022680	ENSMUST00000124860	ENSG00000179889	PDXDC1	Pdxdc1
ENSMUSG00000022680	ENSMUST00000144913	ENSG00000179889	PDXDC1	Pdxdc1
ENSMUSG00000022680	ENSMUST00000148848	ENSG00000179889	PDXDC1	Pdxdc1
ENSMUSG00000022680	ENSMUST00000115803	ENSG00000179889	PDXDC1	Pdxdc1
ENSMUSG00000022680	ENSMUST00000115802	ENSG00000179889	PDXDC1	Pdxdc1
ENSMUSG00000022680	ENSMUST00000139859	ENSG00000179889	PDXDC1	Pdxdc1
ENSMUSG00000022680	ENSMUST00000151774	ENSG00000179889	PDXDC1	Pdxdc1
ENSMUSG00000022680	ENSMUST00000148551	ENSG00000179889	PDXDC1	Pdxdc1
ENSMUSG00000022680	ENSMUST00000137715	ENSG00000179889	PDXDC1	Pdxdc1
ENSMUSG00000097874	ENSMUST00000181465			C030010L15Rik
ENSMUSG00000097874	ENSMUST00000183627			C030010L15Rik
ENSMUSG00000112086	ENSMUST00000220437			CT025600.1
ENSMUSG00000048482	ENSMUST00000053317	ENSG00000176697	BDNF	Bdnf
ENSMUSG00000048482	ENSMUST00000111051	ENSG00000176697	BDNF	Bdnf
ENSMUSG00000048482	ENSMUST00000111047	ENSG00000176697	BDNF	Bdnf
ENSMUSG00000048482	ENSMUST00000111049	ENSG00000176697	BDNF	Bdnf
ENSMUSG00000048482	ENSMUST00000111046	ENSG00000176697	BDNF	Bdnf
ENSMUSG00000048482	ENSMUST00000111050	ENSG00000176697	BDNF	Bdnf
ENSMUSG00000048482	ENSMUST00000176893	ENSG00000176697	BDNF	Bdnf
ENSMUSG00000048482	ENSMUST00000111045	ENSG00000176697	BDNF	Bdnf
ENSMUSG00000048482	ENSMUST00000111043	ENSG00000176697	BDNF	Bdnf
ENSMUSG00000048482	ENSMUST00000111044	ENSG00000176697	BDNF	Bdnf
ENSMUSG00000048482	ENSMUST00000111042	ENSG00000176697	BDNF	Bdnf
ENSMUSG00000108041	ENSMUST00000203971			Gm5154
ENSMUSG00000084208	ENSMUST00000117669			Gm12792
ENSMUSG00000106974	ENSMUST00000202963			Vmn1r-ps5
ENSMUSG00000026678	ENSMUST00000027997	ENSG00000143248	RGS5	Rgs5
ENSMUSG00000026678	ENSMUST00000152809	ENSG00000143248	RGS5	Rgs5
ENSMUSG00000093896	ENSMUST00000197537			Ighv1-76
ENSMUSG00000093896	ENSMUST00000169155			Ighv1-76
ENSMUSG00000085829	ENSMUST00000131222			Gm4285
ENSMUSG00000107380	ENSMUST00000201079			Vmn1r-ps6
ENSMUSG00000107380	ENSMUST00000202526			Vmn1r-ps6
ENSMUSG00000095466	ENSMUST00000169384			Gm3015
ENSMUSG00000095466	ENSMUST00000179803			Gm3015
ENSMUSG00000106893	ENSMUST00000202355			Vmn1r-ps7
ENSMUSG00000108002	ENSMUST00000203726			Gm45063
ENSMUSG00000106482	ENSMUST00000199258			Ighv8-16
ENSMUSG00000107185	ENSMUST00000200683			Gm42642
ENSMUSG00000107731	ENSMUST00000204443			Gm44952
ENSMUSG00000107233	ENSMUST00000202184			Gm42959
ENSMUSG00000074184	ENSMUST00000122370			Smt3h2-ps2
ENSMUSG00000090333	ENSMUST00000163454			Gm3025
ENSMUSG00000070382	ENSMUST00000214485	ENSG00000180016	OR1E1	Olfr391-ps
ENSMUSG00000070382	ENSMUST00000214485	ENSG00000127780	OR1E2	Olfr391-ps
ENSMUSG00000058407	ENSMUST00000162031	ENSG00000115514	TXNDC9	Txndc9
ENSMUSG00000058407	ENSMUST00000193832	ENSG00000115514	TXNDC9	Txndc9
ENSMUSG00000058407	ENSMUST00000195247	ENSG00000115514	TXNDC9	Txndc9
ENSMUSG00000058407	ENSMUST00000194747	ENSG00000115514	TXNDC9	Txndc9
ENSMUSG00000058407	ENSMUST00000192960	ENSG00000115514	TXNDC9	Txndc9
ENSMUSG00000058407	ENSMUST00000195032	ENSG00000115514	TXNDC9	Txndc9
ENSMUSG00000058407	ENSMUST00000192237	ENSG00000115514	TXNDC9	Txndc9
ENSMUSG00000058407	ENSMUST00000194692	ENSG00000115514	TXNDC9	Txndc9
ENSMUSG00000107601	ENSMUST00000203560			Gm2651
ENSMUSG00000089908	ENSMUST00000163015			Gm16558
ENSMUSG00000087035	ENSMUST00000149319			Tmem74bos
ENSMUSG00000087035	ENSMUST00000137422			Tmem74bos
ENSMUSG00000107632	ENSMUST00000203389			Gm44070
ENSMUSG00000099387	ENSMUST00000188229			Gm29327
ENSMUSG00000106955	ENSMUST00000202160			Gm42960
ENSMUSG00000109097	ENSMUST00000208511			Gm44536
ENSMUSG00000109097	ENSMUST00000209071			Gm44536
ENSMUSG00000109097	ENSMUST00000207682			Gm44536
ENSMUSG00000024269	ENSMUST00000115817	ENSG00000134779	TPGS2	Tpgs2
ENSMUSG00000024269	ENSMUST00000148255	ENSG00000134779	TPGS2	Tpgs2
ENSMUSG00000106945	ENSMUST00000202023			Gm42961
ENSMUSG00000025758	ENSMUST00000026858	ENSG00000142731	PLK4	Plk4
ENSMUSG00000025758	ENSMUST00000204594	ENSG00000142731	PLK4	Plk4
ENSMUSG00000025758	ENSMUST00000204289	ENSG00000142731	PLK4	Plk4
ENSMUSG00000025758	ENSMUST00000203895	ENSG00000142731	PLK4	Plk4
ENSMUSG00000025758	ENSMUST00000203320	ENSG00000142731	PLK4	Plk4
ENSMUSG00000025758	ENSMUST00000203295	ENSG00000142731	PLK4	Plk4
ENSMUSG00000025758	ENSMUST00000167556	ENSG00000142731	PLK4	Plk4
ENSMUSG00000025758	ENSMUST00000204473	ENSG00000142731	PLK4	Plk4
ENSMUSG00000025758	ENSMUST00000205046	ENSG00000142731	PLK4	Plk4
ENSMUSG00000025758	ENSMUST00000204032	ENSG00000142731	PLK4	Plk4
ENSMUSG00000034382	ENSMUST00000037701	ENSG00000188112	C6orf132	AI661453
ENSMUSG00000034382	ENSMUST00000150819	ENSG00000188112	C6orf132	AI661453
ENSMUSG00000012117	ENSMUST00000144668	ENSG00000117682	DHDDS	Dhdds
ENSMUSG00000012117	ENSMUST00000146241	ENSG00000117682	DHDDS	Dhdds
ENSMUSG00000012117	ENSMUST00000105887	ENSG00000117682	DHDDS	Dhdds
ENSMUSG00000012117	ENSMUST00000012262	ENSG00000117682	DHDDS	Dhdds
ENSMUSG00000012117	ENSMUST00000134096	ENSG00000117682	DHDDS	Dhdds
ENSMUSG00000012117	ENSMUST00000142660	ENSG00000117682	DHDDS	Dhdds
ENSMUSG00000012117	ENSMUST00000105886	ENSG00000117682	DHDDS	Dhdds
ENSMUSG00000012117	ENSMUST00000105889	ENSG00000117682	DHDDS	Dhdds
ENSMUSG00000012117	ENSMUST00000150729	ENSG00000117682	DHDDS	Dhdds
ENSMUSG00000012117	ENSMUST00000105885	ENSG00000117682	DHDDS	Dhdds
ENSMUSG00000012117	ENSMUST00000130464	ENSG00000117682	DHDDS	Dhdds
ENSMUSG00000106779	ENSMUST00000201943			Gm8579
ENSMUSG00000095226	ENSMUST00000100695			Gm10377
ENSMUSG00000030798	ENSMUST00000098461	ENSG00000104894	CD37	Cd37
ENSMUSG00000030798	ENSMUST00000209779	ENSG00000104894	CD37	Cd37
ENSMUSG00000030798	ENSMUST00000033063	ENSG00000104894	CD37	Cd37
ENSMUSG00000030798	ENSMUST00000210226	ENSG00000104894	CD37	Cd37
ENSMUSG00000030798	ENSMUST00000209677	ENSG00000104894	CD37	Cd37
ENSMUSG00000030798	ENSMUST00000211373	ENSG00000104894	CD37	Cd37
ENSMUSG00000030798	ENSMUST00000210000	ENSG00000104894	CD37	Cd37
ENSMUSG00000030798	ENSMUST00000210078	ENSG00000104894	CD37	Cd37
ENSMUSG00000030798	ENSMUST00000210372	ENSG00000104894	CD37	Cd37
ENSMUSG00000022747	ENSMUST00000137035	ENSG00000064225	ST3GAL6	St3gal6
ENSMUSG00000022747	ENSMUST00000114358	ENSG00000064225	ST3GAL6	St3gal6
ENSMUSG00000022747	ENSMUST00000114357	ENSG00000064225	ST3GAL6	St3gal6
ENSMUSG00000022747	ENSMUST00000149197	ENSG00000064225	ST3GAL6	St3gal6
ENSMUSG00000022747	ENSMUST00000135721	ENSG00000064225	ST3GAL6	St3gal6
ENSMUSG00000022747	ENSMUST00000149456	ENSG00000064225	ST3GAL6	St3gal6
ENSMUSG00000022747	ENSMUST00000126978	ENSG00000064225	ST3GAL6	St3gal6
ENSMUSG00000022747	ENSMUST00000123918	ENSG00000064225	ST3GAL6	St3gal6
ENSMUSG00000022747	ENSMUST00000148061	ENSG00000064225	ST3GAL6	St3gal6
ENSMUSG00000022747	ENSMUST00000125712	ENSG00000064225	ST3GAL6	St3gal6
ENSMUSG00000022747	ENSMUST00000142900	ENSG00000064225	ST3GAL6	St3gal6
ENSMUSG00000022747	ENSMUST00000151510	ENSG00000064225	ST3GAL6	St3gal6
ENSMUSG00000022747	ENSMUST00000137850	ENSG00000064225	ST3GAL6	St3gal6
ENSMUSG00000022747	ENSMUST00000145283	ENSG00000064225	ST3GAL6	St3gal6
ENSMUSG00000053985	ENSMUST00000207873	ENSG00000142065	ZFP14	Zfp14
ENSMUSG00000053985	ENSMUST00000207072	ENSG00000142065	ZFP14	Zfp14
ENSMUSG00000053985	ENSMUST00000077787	ENSG00000142065	ZFP14	Zfp14
ENSMUSG00000087660	ENSMUST00000125186			B230398E01Rik
ENSMUSG00000096452	ENSMUST00000198777			Ighv1-77
ENSMUSG00000096452	ENSMUST00000170551			Ighv1-77
ENSMUSG00000096497	ENSMUST00000213329			Olfr787
ENSMUSG00000096497	ENSMUST00000077836			Olfr787
ENSMUSG00000109280	ENSMUST00000208979			Gm44537
ENSMUSG00000085014	ENSMUST00000143870			Gm13490
ENSMUSG00000107184	ENSMUST00000202416			Gm18222
ENSMUSG00000111521	ENSMUST00000213634			AC122273.2
ENSMUSG00000111521	ENSMUST00000213884			AC122273.2
ENSMUSG00000052414	ENSMUST00000184772	ENSG00000267281	AC023509.3	Gm28047
ENSMUSG00000053399	ENSMUST00000093113	ENSG00000140873	ADAMTS18	Adamts18
ENSMUSG00000053399	ENSMUST00000212665	ENSG00000140873	ADAMTS18	Adamts18
ENSMUSG00000053399	ENSMUST00000212437	ENSG00000140873	ADAMTS18	Adamts18
ENSMUSG00000053399	ENSMUST00000213076	ENSG00000140873	ADAMTS18	Adamts18
ENSMUSG00000053399	ENSMUST00000213061	ENSG00000140873	ADAMTS18	Adamts18
ENSMUSG00000053399	ENSMUST00000213078	ENSG00000140873	ADAMTS18	Adamts18
ENSMUSG00000053399	ENSMUST00000212527	ENSG00000140873	ADAMTS18	Adamts18
ENSMUSG00000107017	ENSMUST00000201762			Gm43196
ENSMUSG00000081777	ENSMUST00000119832			Gm14159
ENSMUSG00000032086	ENSMUST00000078111	ENSG00000186318	BACE1	Bace1
ENSMUSG00000032086	ENSMUST00000034591	ENSG00000186318	BACE1	Bace1
ENSMUSG00000032086	ENSMUST00000159499	ENSG00000186318	BACE1	Bace1
ENSMUSG00000032086	ENSMUST00000162559	ENSG00000186318	BACE1	Bace1
ENSMUSG00000032086	ENSMUST00000159970	ENSG00000186318	BACE1	Bace1
ENSMUSG00000032086	ENSMUST00000162587	ENSG00000186318	BACE1	Bace1
ENSMUSG00000081484	ENSMUST00000119772			Gm13492
ENSMUSG00000049217	ENSMUST00000213222	ENSG00000205329	OR6C3	Olfr788
ENSMUSG00000049217	ENSMUST00000056961	ENSG00000205329	OR6C3	Olfr788
ENSMUSG00000086704	ENSMUST00000141697			Gm14582
ENSMUSG00000023052	ENSMUST00000023814	ENSG00000139574	NPFF	Npff
ENSMUSG00000023052	ENSMUST00000184659	ENSG00000139574	NPFF	Npff
ENSMUSG00000104744	ENSMUST00000199098			Gm18980
ENSMUSG00000059934	ENSMUST00000177523			Prh1
ENSMUSG00000059934	ENSMUST00000111972			Prh1
ENSMUSG00000059934	ENSMUST00000074042			Prh1
ENSMUSG00000042510	ENSMUST00000039323	ENSG00000182795	C1orf116	AA986860
ENSMUSG00000042510	ENSMUST00000186185	ENSG00000182795	C1orf116	AA986860
ENSMUSG00000042510	ENSMUST00000190859	ENSG00000182795	C1orf116	AA986860
ENSMUSG00000055653	ENSMUST00000069360	ENSG00000147257	GPC3	Gpc3
ENSMUSG00000055653	ENSMUST00000114857	ENSG00000147257	GPC3	Gpc3
ENSMUSG00000070594	ENSMUST00000111986	ENSG00000000971	CFH	Gm4788
ENSMUSG00000070594	ENSMUST00000111989	ENSG00000000971	CFH	Gm4788
ENSMUSG00000070594	ENSMUST00000027612	ENSG00000000971	CFH	Gm4788
ENSMUSG00000070594	ENSMUST00000111986	ENSG00000116785	CFHR3	Gm4788
ENSMUSG00000070594	ENSMUST00000111989	ENSG00000116785	CFHR3	Gm4788
ENSMUSG00000070594	ENSMUST00000027612	ENSG00000116785	CFHR3	Gm4788
ENSMUSG00000107215	ENSMUST00000201493			Gm43197
ENSMUSG00000087701	ENSMUST00000120318			Gm13493
ENSMUSG00000106734	ENSMUST00000201831			Gm20559
ENSMUSG00000106734	ENSMUST00000201976			Gm20559
ENSMUSG00000106734	ENSMUST00000202696			Gm20559
ENSMUSG00000106734	ENSMUST00000201032			Gm20559
ENSMUSG00000106734	ENSMUST00000202544			Gm20559
ENSMUSG00000106734	ENSMUST00000202514			Gm20559
ENSMUSG00000029276	ENSMUST00000078021	ENSG00000174842	GLMN	Glmn
ENSMUSG00000029276	ENSMUST00000100949	ENSG00000174842	GLMN	Glmn
ENSMUSG00000029276	ENSMUST00000137939	ENSG00000174842	GLMN	Glmn
ENSMUSG00000029276	ENSMUST00000082121	ENSG00000174842	GLMN	Glmn
ENSMUSG00000029276	ENSMUST00000124546	ENSG00000174842	GLMN	Glmn
ENSMUSG00000029276	ENSMUST00000148505	ENSG00000174842	GLMN	Glmn
ENSMUSG00000029276	ENSMUST00000143113	ENSG00000174842	GLMN	Glmn
ENSMUSG00000029276	ENSMUST00000124140	ENSG00000174842	GLMN	Glmn
ENSMUSG00000104319	ENSMUST00000193466			Ighv5-19
ENSMUSG00000096326	ENSMUST00000199373			Ighv1-78
ENSMUSG00000096326	ENSMUST00000163670			Ighv1-78
ENSMUSG00000099923	ENSMUST00000186160			1700105P06Rik
ENSMUSG00000028292	ENSMUST00000029968	ENSG00000146282	RARS2	Rars2
ENSMUSG00000028292	ENSMUST00000149620	ENSG00000146282	RARS2	Rars2
ENSMUSG00000028292	ENSMUST00000136563	ENSG00000146282	RARS2	Rars2
ENSMUSG00000028292	ENSMUST00000142045	ENSG00000146282	RARS2	Rars2
ENSMUSG00000028292	ENSMUST00000148519	ENSG00000146282	RARS2	Rars2
ENSMUSG00000028292	ENSMUST00000155133	ENSG00000146282	RARS2	Rars2
ENSMUSG00000028292	ENSMUST00000141519	ENSG00000146282	RARS2	Rars2
ENSMUSG00000047150	ENSMUST00000061885	ENSG00000214732	AL096814.1	1700001C19Rik
ENSMUSG00000047150	ENSMUST00000073143	ENSG00000214732	AL096814.1	1700001C19Rik
ENSMUSG00000047150	ENSMUST00000125507	ENSG00000214732	AL096814.1	1700001C19Rik
ENSMUSG00000047150	ENSMUST00000160678	ENSG00000214732	AL096814.1	1700001C19Rik
ENSMUSG00000083055	ENSMUST00000119999			Gm14140
ENSMUSG00000079272	ENSMUST00000163570			Gm7152
ENSMUSG00000018986	ENSMUST00000019130	ENSG00000172123	SLFN12	Slfn3
ENSMUSG00000018986	ENSMUST00000214041	ENSG00000172123	SLFN12	Slfn3
ENSMUSG00000018986	ENSMUST00000216599	ENSG00000172123	SLFN12	Slfn3
ENSMUSG00000018986	ENSMUST00000019130	ENSG00000205045	SLFN12L	Slfn3
ENSMUSG00000018986	ENSMUST00000214041	ENSG00000205045	SLFN12L	Slfn3
ENSMUSG00000018986	ENSMUST00000216599	ENSG00000205045	SLFN12L	Slfn3
ENSMUSG00000107222	ENSMUST00000200927			Gm43198
ENSMUSG00000099083	ENSMUST00000184906	ENSG00000267281	AC023509.3	Atf7
ENSMUSG00000099083	ENSMUST00000184616	ENSG00000267281	AC023509.3	Atf7
ENSMUSG00000099083	ENSMUST00000184485	ENSG00000267281	AC023509.3	Atf7
ENSMUSG00000099083	ENSMUST00000108828	ENSG00000267281	AC023509.3	Atf7
ENSMUSG00000099083	ENSMUST00000169033	ENSG00000267281	AC023509.3	Atf7
ENSMUSG00000099083	ENSMUST00000183727	ENSG00000267281	AC023509.3	Atf7
ENSMUSG00000099083	ENSMUST00000183452	ENSG00000267281	AC023509.3	Atf7
ENSMUSG00000099083	ENSMUST00000183765	ENSG00000267281	AC023509.3	Atf7
ENSMUSG00000099083	ENSMUST00000184077	ENSG00000267281	AC023509.3	Atf7
ENSMUSG00000099083	ENSMUST00000185070	ENSG00000267281	AC023509.3	Atf7
ENSMUSG00000099083	ENSMUST00000184918	ENSG00000267281	AC023509.3	Atf7
ENSMUSG00000099083	ENSMUST00000183786	ENSG00000267281	AC023509.3	Atf7
ENSMUSG00000099083	ENSMUST00000096143	ENSG00000267281	AC023509.3	Atf7
ENSMUSG00000099556	ENSMUST00000188068			Gm28857
ENSMUSG00000111582	ENSMUST00000217321			AC069561.4
ENSMUSG00000098947	ENSMUST00000183378			V1rg10
ENSMUSG00000100685	ENSMUST00000187716			Gm28610
ENSMUSG00000044364	ENSMUST00000060196	ENSG00000125895	TMEM74B	Tmem74b
ENSMUSG00000044364	ENSMUST00000109872	ENSG00000125895	TMEM74B	Tmem74b
ENSMUSG00000107120	ENSMUST00000202437			Gm43059
ENSMUSG00000033307	ENSMUST00000038169	ENSG00000240972	MIF	Mif
ENSMUSG00000033307	ENSMUST00000218267	ENSG00000240972	MIF	Mif
ENSMUSG00000032666	ENSMUST00000187603	ENSG00000116667	C1orf21	1700025G04Rik
ENSMUSG00000032666	ENSMUST00000044581	ENSG00000116667	C1orf21	1700025G04Rik
ENSMUSG00000032666	ENSMUST00000128433	ENSG00000116667	C1orf21	1700025G04Rik
ENSMUSG00000032666	ENSMUST00000121533	ENSG00000116667	C1orf21	1700025G04Rik
ENSMUSG00000090577	ENSMUST00000167579			Gm3027
ENSMUSG00000076665	ENSMUST00000103474	ENSG00000211943	IGHV3-15	Ighv7-1
ENSMUSG00000076665	ENSMUST00000103474	ENSG00000277761	AC136616.2	Ighv7-1
ENSMUSG00000076665	ENSMUST00000103474	ENSG00000211965	IGHV3-49	Ighv7-1
ENSMUSG00000038917	ENSMUST00000040608			3930402G23Rik
ENSMUSG00000038917	ENSMUST00000208615			3930402G23Rik
ENSMUSG00000112875	ENSMUST00000219196			AC122197.2
ENSMUSG00000020092	ENSMUST00000020289	ENSG00000107719	PALD1	Pald1
ENSMUSG00000020092	ENSMUST00000219240	ENSG00000107719	PALD1	Pald1
ENSMUSG00000020092	ENSMUST00000219132	ENSG00000107719	PALD1	Pald1
ENSMUSG00000070342	ENSMUST00000180599			Gm10287
ENSMUSG00000070342	ENSMUST00000093950			Gm10287
ENSMUSG00000105722	ENSMUST00000196476			Gm18187
ENSMUSG00000111273	ENSMUST00000213236			Olfr789
ENSMUSG00000111273	ENSMUST00000213992			Olfr789
ENSMUSG00000106645	ENSMUST00000200504			Gm42643
ENSMUSG00000042608	ENSMUST00000094761	ENSG00000196182	STK40	Stk40
ENSMUSG00000042608	ENSMUST00000139524	ENSG00000196182	STK40	Stk40
ENSMUSG00000042608	ENSMUST00000127092	ENSG00000196182	STK40	Stk40
ENSMUSG00000042608	ENSMUST00000139188	ENSG00000196182	STK40	Stk40
ENSMUSG00000042608	ENSMUST00000134369	ENSG00000196182	STK40	Stk40
ENSMUSG00000042608	ENSMUST00000116286	ENSG00000196182	STK40	Stk40
ENSMUSG00000037364	ENSMUST00000199243	ENSG00000087087	SRRT	Srrt
ENSMUSG00000037364	ENSMUST00000197466	ENSG00000087087	SRRT	Srrt
ENSMUSG00000037364	ENSMUST00000198526	ENSG00000087087	SRRT	Srrt
ENSMUSG00000037364	ENSMUST00000196109	ENSG00000087087	SRRT	Srrt
ENSMUSG00000037364	ENSMUST00000199756	ENSG00000087087	SRRT	Srrt
ENSMUSG00000037364	ENSMUST00000196960	ENSG00000087087	SRRT	Srrt
ENSMUSG00000037364	ENSMUST00000197144	ENSG00000087087	SRRT	Srrt
ENSMUSG00000037364	ENSMUST00000197409	ENSG00000087087	SRRT	Srrt
ENSMUSG00000037364	ENSMUST00000200643	ENSG00000087087	SRRT	Srrt
ENSMUSG00000037364	ENSMUST00000197376	ENSG00000087087	SRRT	Srrt
ENSMUSG00000037364	ENSMUST00000199365	ENSG00000087087	SRRT	Srrt
ENSMUSG00000037364	ENSMUST00000199605	ENSG00000087087	SRRT	Srrt
ENSMUSG00000037364	ENSMUST00000196576	ENSG00000087087	SRRT	Srrt
ENSMUSG00000037364	ENSMUST00000199473	ENSG00000087087	SRRT	Srrt
ENSMUSG00000037364	ENSMUST00000196394	ENSG00000087087	SRRT	Srrt
ENSMUSG00000037364	ENSMUST00000223263	ENSG00000087087	SRRT	Srrt
ENSMUSG00000037364	ENSMUST00000197484	ENSG00000087087	SRRT	Srrt
ENSMUSG00000037364	ENSMUST00000040873	ENSG00000087087	SRRT	Srrt
ENSMUSG00000106520	ENSMUST00000197372			Gm8706
ENSMUSG00000104590	ENSMUST00000199115			Gm5034
ENSMUSG00000103352	ENSMUST00000193488			Gm38084
ENSMUSG00000098114	ENSMUST00000182645			Gm26957
ENSMUSG00000106504	ENSMUST00000199178			Gm43529
ENSMUSG00000051451	ENSMUST00000061767	ENSG00000137504	CREBZF	Crebzf
ENSMUSG00000051451	ENSMUST00000107206	ENSG00000137504	CREBZF	Crebzf
ENSMUSG00000051451	ENSMUST00000126041	ENSG00000137504	CREBZF	Crebzf
ENSMUSG00000051451	ENSMUST00000143408	ENSG00000137504	CREBZF	Crebzf
ENSMUSG00000051451	ENSMUST00000107205	ENSG00000137504	CREBZF	Crebzf
ENSMUSG00000051451	ENSMUST00000208379	ENSG00000137504	CREBZF	Crebzf
ENSMUSG00000051451	ENSMUST00000207252	ENSG00000137504	CREBZF	Crebzf
ENSMUSG00000051451	ENSMUST00000209102	ENSG00000137504	CREBZF	Crebzf
ENSMUSG00000051451	ENSMUST00000146291	ENSG00000137504	CREBZF	Crebzf
ENSMUSG00000055110	ENSMUST00000114854			A630012P03Rik
ENSMUSG00000055110	ENSMUST00000068507			A630012P03Rik
ENSMUSG00000033632	ENSMUST00000161262	ENSG00000150477	KIAA1328	AW554918
ENSMUSG00000033632	ENSMUST00000162149	ENSG00000150477	KIAA1328	AW554918
ENSMUSG00000033632	ENSMUST00000036619	ENSG00000150477	KIAA1328	AW554918
ENSMUSG00000033632	ENSMUST00000159605	ENSG00000150477	KIAA1328	AW554918
ENSMUSG00000033632	ENSMUST00000160530	ENSG00000150477	KIAA1328	AW554918
ENSMUSG00000033632	ENSMUST00000100131	ENSG00000150477	KIAA1328	AW554918
ENSMUSG00000033632	ENSMUST00000165400	ENSG00000150477	KIAA1328	AW554918
ENSMUSG00000033632	ENSMUST00000097643	ENSG00000150477	KIAA1328	AW554918
ENSMUSG00000021675	ENSMUST00000022182	ENSG00000164220	F2RL2	F2rl2
ENSMUSG00000031130	ENSMUST00000033464	ENSG00000102239	BRS3	Brs3
ENSMUSG00000068134	ENSMUST00000122859			Zfp120
ENSMUSG00000068134	ENSMUST00000109931			Zfp120
ENSMUSG00000068134	ENSMUST00000089207			Zfp120
ENSMUSG00000068134	ENSMUST00000142792			Zfp120
ENSMUSG00000068134	ENSMUST00000094538			Zfp120
ENSMUSG00000038286	ENSMUST00000040656	ENSG00000137274	BPHL	Bphl
ENSMUSG00000038286	ENSMUST00000222658	ENSG00000137274	BPHL	Bphl
ENSMUSG00000038286	ENSMUST00000221124	ENSG00000137274	BPHL	Bphl
ENSMUSG00000038286	ENSMUST00000222691	ENSG00000137274	BPHL	Bphl
ENSMUSG00000038286	ENSMUST00000220717	ENSG00000137274	BPHL	Bphl
ENSMUSG00000038286	ENSMUST00000223251	ENSG00000137274	BPHL	Bphl
ENSMUSG00000102335	ENSMUST00000191716			Gm37231
ENSMUSG00000102335	ENSMUST00000195184			Gm37231
ENSMUSG00000090256	ENSMUST00000159498			Alms1-ps1
[truncated: 143,061 more rows]
