# Supplementary material for: Single-cell expression profiling reveals dynamic flux of cardiac stromal, vascular and immune cells in health and injury
Source: eLife. 2019 Mar 26;8:e43882. doi: 10.7554/eLife.43882 (PMC6459677; doi:10.7554/eLife.43882)
Supplement: Source code 1. [file elife-43882-code1.zip › Source code file 1 - R code/CellCommunication/All.Pairs-Table 1.csv]

Pair.Name	Ligand.ApprovedSymbol	Ligand.Name	Receptor.ApprovedSymbol	Receptor.Name	DLRP	HPMR	IUPHAR	HPRD	STRING.binding	STRING.experiment	HPMR.Ligand	HPMR.Receptor	PMID.Manual	Pair.Source	Pair.Evidence
A2M_LRP1	A2M	alpha-2-macroglobulin	LRP1	low density lipoprotein receptor-related protein 1							A2M	LRP1		known	literature supported
AANAT_MTNR1A	AANAT	aralkylamine N-acetyltransferase	MTNR1A	melatonin receptor 1A							AANAT	MTNR1A		known	literature supported
AANAT_MTNR1B	AANAT	aralkylamine N-acetyltransferase	MTNR1B	melatonin receptor 1B							AANAT	MTNR1B		known	literature supported
ACE_AGTR2	ACE	angiotensin I converting enzyme	AGTR2	angiotensin II receptor, type 2							ACE	AGTR2		novel	literature supported
ACE_BDKRB2	ACE	angiotensin I converting enzyme	BDKRB2	bradykinin receptor B2							ACE	BDKRB2		novel	literature supported
ADAM10_AXL	ADAM10	ADAM metallopeptidase domain 10	AXL	AXL receptor tyrosine kinase							ADAM10	AXL		novel	literature supported
ADAM10_EPHA3	ADAM10	ADAM metallopeptidase domain 10	EPHA3	EPH receptor A3							ADAM10	EPHA3		novel	literature supported
ADAM12_ITGA9	ADAM12	ADAM metallopeptidase domain 12	ITGA9	integrin, alpha 9							ADAM12	ITGA9		known	literature supported
ADAM12_ITGB1	ADAM12	ADAM metallopeptidase domain 12	ITGB1	integrin, beta 1 (fibronectin receptor, beta polypeptide, antigen CD29 includes MDF2, MSK12)							ADAM12	ITGB1		known	literature supported
ADAM12_SDC4	ADAM12	ADAM metallopeptidase domain 12	SDC4	syndecan 4							ADAM12	SDC4		known	literature supported
ADAM15_ITGA5	ADAM15	ADAM metallopeptidase domain 15	ITGA5	integrin, alpha 5 (fibronectin receptor, alpha polypeptide)							ADAM15	ITGA5		known	literature supported
ADAM15_ITGA9	ADAM15	ADAM metallopeptidase domain 15	ITGA9	integrin, alpha 9							ADAM15	ITGA9		known	literature supported
ADAM15_ITGAV	ADAM15	ADAM metallopeptidase domain 15	ITGAV	integrin, alpha V							ADAM15	ITGAV	9914169	novel	literature supported
ADAM15_ITGB1	ADAM15	ADAM metallopeptidase domain 15	ITGB1	integrin, beta 1 (fibronectin receptor, beta polypeptide, antigen CD29 includes MDF2, MSK12)							ADAM15	ITGB1		known	literature supported
ADAM15_ITGB3	ADAM15	ADAM metallopeptidase domain 15	ITGB3	integrin, beta 3 (platelet glycoprotein IIIa, antigen CD61)							ADAM15	ITGB3		known	literature supported
ADAM17_ERBB4	ADAM17	ADAM metallopeptidase domain 17	ERBB4	v-erb-b2 avian erythroblastic leukemia viral oncogene homolog 4							ADAM17	ERBB4		novel	literature supported
ADAM17_ITGA5	ADAM17	ADAM metallopeptidase domain 17	ITGA5	integrin, alpha 5 (fibronectin receptor, alpha polypeptide)							ADAM17	ITGA5		known	literature supported
ADAM17_ITGB1	ADAM17	ADAM metallopeptidase domain 17	ITGB1	integrin, beta 1 (fibronectin receptor, beta polypeptide, antigen CD29 includes MDF2, MSK12)							ADAM17	ITGB1		known	literature supported
ADAM17_NOTCH1	ADAM17	ADAM metallopeptidase domain 17	NOTCH1	notch 1							ADAM17	NOTCH1		novel	literature supported
ADAM23_ITGA5	ADAM23	ADAM metallopeptidase domain 23	ITGA5	integrin, alpha 5 (fibronectin receptor, alpha polypeptide)							ADAM23	ITGA5		known	literature supported
ADAM23_ITGB3	ADAM23	ADAM metallopeptidase domain 23	ITGB3	integrin, beta 3 (platelet glycoprotein IIIa, antigen CD61)							ADAM23	ITGB3		known	literature supported
ADAM28_ITGA4	ADAM28	ADAM metallopeptidase domain 28	ITGA4	integrin, alpha 4 (antigen CD49D, alpha 4 subunit of VLA-4 receptor)							ADAM28	ITGA4		novel	literature supported
ADAM2_CD9	ADAM2	ADAM metallopeptidase domain 2	CD9	CD9 molecule							ADAM2	CD9		novel	literature supported
ADAM2_ITGA6	ADAM2	ADAM metallopeptidase domain 2	ITGA6	integrin, alpha 6							ADAM2	ITGA6		known	literature supported
ADAM2_ITGA9	ADAM2	ADAM metallopeptidase domain 2	ITGA9	integrin, alpha 9							ADAM2	ITGA9	21060781	novel	literature supported
ADAM2_ITGB1	ADAM2	ADAM metallopeptidase domain 2	ITGB1	integrin, beta 1 (fibronectin receptor, beta polypeptide, antigen CD29 includes MDF2, MSK12)							ADAM2	ITGB1		known	literature supported
ADAM2_ITGB7	ADAM2	ADAM metallopeptidase domain 2	ITGB7	integrin, beta 7									21060781	novel	literature supported
ADAM9_ITGA3	ADAM9	ADAM metallopeptidase domain 9	ITGA3	integrin, alpha 3 (antigen CD49C, alpha 3 subunit of VLA-3 receptor)							ADAM9	ITGA3		novel	literature supported
ADAM9_ITGA6	ADAM9	ADAM metallopeptidase domain 9	ITGA6	integrin, alpha 6							ADAM9	ITGA6		known	literature supported
ADAM9_ITGAV	ADAM9	ADAM metallopeptidase domain 9	ITGAV	integrin, alpha V							ADAM9	ITGAV		known	literature supported
ADAM9_ITGB1	ADAM9	ADAM metallopeptidase domain 9	ITGB1	integrin, beta 1 (fibronectin receptor, beta polypeptide, antigen CD29 includes MDF2, MSK12)							ADAM9	ITGB1		known	literature supported
ADAM9_ITGB5	ADAM9	ADAM metallopeptidase domain 9	ITGB5	integrin, beta 5							ADAM9	ITGB5		known	literature supported
ADCYAP1_ADCYAP1R1	ADCYAP1	adenylate cyclase activating polypeptide 1 (pituitary)	ADCYAP1R1	adenylate cyclase activating polypeptide 1 (pituitary) receptor type I							ADCYAP1	ADCYAP1R1		known	literature supported
ADCYAP1_SCTR	ADCYAP1	adenylate cyclase activating polypeptide 1 (pituitary)	SCTR	secretin receptor							ADCYAP1	SCTR		novel	literature supported
ADCYAP1_VIPR1	ADCYAP1	adenylate cyclase activating polypeptide 1 (pituitary)	VIPR1	vasoactive intestinal peptide receptor 1							ADCYAP1	VIPR1		known	literature supported
ADCYAP1_VIPR2	ADCYAP1	adenylate cyclase activating polypeptide 1 (pituitary)	VIPR2	vasoactive intestinal peptide receptor 2							ADCYAP1	VIPR2		known	literature supported
ADIPOQ_ADIPOR1	ADIPOQ	adiponectin, C1Q and collagen domain containing	ADIPOR1	adiponectin receptor 1							ADIPOQ	ADIPOR1		known	literature supported
ADIPOQ_ADIPOR2	ADIPOQ	adiponectin, C1Q and collagen domain containing	ADIPOR2	adiponectin receptor 2							ADIPOQ	ADIPOR2		known	literature supported
ADM2_CALCR	ADM2	adrenomedullin 2	CALCR	calcitonin receptor							ADM2	CALCR		known	literature supported
ADM2_CALCRL	ADM2	adrenomedullin 2	CALCRL	calcitonin receptor-like							ADM2	CALCRL		known	literature supported
ADM2_RAMP1	ADM2	adrenomedullin 2	RAMP1	receptor (G protein-coupled) activity modifying protein 1							ADM2	RAMP1		known	literature supported
ADM_CALCR	ADM	adrenomedullin	CALCR	calcitonin receptor							ADM	CALCR		known	literature supported
ADM_CALCRL	ADM	adrenomedullin	CALCRL	calcitonin receptor-like							ADM	CALCRL		known	literature supported
ADM_GPR182	ADM	adrenomedullin	GPR182	G protein-coupled receptor 182							ADM	ADMR		known	literature supported
ADM_MRGPRX2	ADM	adrenomedullin	MRGPRX2	MAS-related GPR, member X2							ADM	MRGPRX2		known	literature supported
ADM_RAMP2	ADM	adrenomedullin	RAMP2	receptor (G protein-coupled) activity modifying protein 2							ADM	RAMP2		known	literature supported
AGRN_ATP1A3	AGRN	agrin	ATP1A3	ATPase, Na+/K+ transporting, alpha 3 polypeptide									16630822	novel	literature supported
AGRN_LRP4	AGRN	agrin	LRP4	low density lipoprotein receptor-related protein 4									18848351	novel	literature supported
AGRN_MUSK	AGRN	agrin	MUSK	muscle, skeletal, receptor tyrosine kinase								MUSK		known	literature supported
AGRP_MC3R	AGRP	agouti related protein homolog (mouse)	MC3R	melanocortin 3 receptor							AGRP	MC3R		known	literature supported
AGRP_MC4R	AGRP	agouti related protein homolog (mouse)	MC4R	melanocortin 4 receptor							AGRP	MC4R		known	literature supported
AGRP_MC5R	AGRP	agouti related protein homolog (mouse)	MC5R	melanocortin 5 receptor							AGRP	MC5R		known	literature supported
AGRP_SDC3	AGRP	agouti related protein homolog (mouse)	SDC3	syndecan 3							AGRP	SDC3	11461706	novel	literature supported
AGT_AGTR1	AGT	angiotensinogen (serpin peptidase inhibitor, clade A, member 8)	AGTR1	angiotensin II receptor, type 1							AGT	AGTR1		known	literature supported
AGT_AGTR2	AGT	angiotensinogen (serpin peptidase inhibitor, clade A, member 8)	AGTR2	angiotensin II receptor, type 2							AGT	AGTR2		known	literature supported
AGT_LRP2	AGT	angiotensinogen (serpin peptidase inhibitor, clade A, member 8)	LRP2	low density lipoprotein receptor-related protein 2							AGT	LRP2		known	literature supported
AGT_MAS1	AGT	angiotensinogen (serpin peptidase inhibitor, clade A, member 8)	MAS1	MAS1 oncogene							AGT	MAS1		known	literature supported
AHSG_INSR	AHSG	alpha-2-HS-glycoprotein	INSR	insulin receptor								INSR		novel	literature supported
ALB_LRP2	ALB	albumin	LRP2	low density lipoprotein receptor-related protein 2							ALB	LRP2		novel	literature supported
ALOX5AP_ALOX5	ALOX5AP	arachidonate 5-lipoxygenase-activating protein	ALOX5	arachidonate 5-lipoxygenase										known	EXCLUDED not receptor
AMELX_LAMP1	AMELX	amelogenin, X-linked	LAMP1	lysosomal-associated membrane protein 1									20382373	novel	literature supported
AMELY_LAMP1	AMELY	amelogenin, Y-linked	LAMP1	lysosomal-associated membrane protein 1									20382373	novel	literature supported
AMH_ACVR1	AMH	anti-Mullerian hormone	ACVR1	activin A receptor, type I							AMH	ACVR1	14656470	novel	literature supported
AMH_AMHR2	AMH	anti-Mullerian hormone	AMHR2	anti-Mullerian hormone receptor, type II							AMH	AMHR2		known	literature supported
AMH_EGFR	AMH	anti-Mullerian hormone	EGFR	epidermal growth factor receptor							AMH	EGFR		novel	literature supported
ANGPT1_ITGA5	ANGPT1	angiopoietin 1	ITGA5	integrin, alpha 5 (fibronectin receptor, alpha polypeptide)							ANGPT1	ITGA5		novel	literature supported
ANGPT1_ITGB1	ANGPT1	angiopoietin 1	ITGB1	integrin, beta 1 (fibronectin receptor, beta polypeptide, antigen CD29 includes MDF2, MSK12)							ANGPT1	ITGB1		novel	putative
ANGPT1_TEK	ANGPT1	angiopoietin 1	TEK	TEK tyrosine kinase, endothelial							ANGPT1	TEK		known	literature supported
ANGPT1_TIE1	ANGPT1	angiopoietin 1	TIE1	tyrosine kinase with immunoglobulin-like and EGF-like domains 1							ANGPT1	TIE1		known	literature supported
ANGPT2_TEK	ANGPT2	angiopoietin 2	TEK	TEK tyrosine kinase, endothelial							ANGPT2	TEK		known	literature supported
ANGPT2_TIE1	ANGPT2	angiopoietin 2	TIE1	tyrosine kinase with immunoglobulin-like and EGF-like domains 1							ANGPT2	TIE1		novel	putative
ANGPT4_TEK	ANGPT4	angiopoietin 4	TEK	TEK tyrosine kinase, endothelial								TEK		known	literature supported
ANGPT4_TIE1	ANGPT4	angiopoietin 4	TIE1	tyrosine kinase with immunoglobulin-like and EGF-like domains 1								TIE1		novel	putative
ANGPTL1_TEK	ANGPTL1	angiopoietin-like 1	TEK	TEK tyrosine kinase, endothelial								TEK		known	literature supported
ANGPTL2_TIE1	ANGPTL2	angiopoietin-like 2	TIE1	tyrosine kinase with immunoglobulin-like and EGF-like domains 1								TIE1		novel	putative
ANGPTL3_ITGA5	ANGPTL3	angiopoietin-like 3	ITGA5	integrin, alpha 5 (fibronectin receptor, alpha polypeptide)								ITGA5		novel	literature supported
ANGPTL3_ITGAV	ANGPTL3	angiopoietin-like 3	ITGAV	integrin, alpha V								ITGAV		novel	literature supported
ANGPTL3_ITGB3	ANGPTL3	angiopoietin-like 3	ITGB3	integrin, beta 3 (platelet glycoprotein IIIa, antigen CD61)								ITGB3		novel	literature supported
ANGPTL4_TIE1	ANGPTL4	angiopoietin-like 4	TIE1	tyrosine kinase with immunoglobulin-like and EGF-like domains 1							ANGPTL4	TIE1		novel	putative
ANXA1_DYSF	ANXA1	annexin A1	DYSF	dysferlin							ANXA1			novel	literature supported
ANXA1_EGFR	ANXA1	annexin A1	EGFR	epidermal growth factor receptor							ANXA1	EGFR		novel	literature supported
ANXA1_FPR1	ANXA1	annexin A1	FPR1	formyl peptide receptor 1							ANXA1	FPR1		known	literature supported
ANXA1_FPR2	ANXA1	annexin A1	FPR2	formyl peptide receptor 2							ANXA1	FPRL1		known	literature supported
ANXA1_FPR3	ANXA1	annexin A1	FPR3	formyl peptide receptor 3							ANXA1	FPRL2		known	literature supported
APLN_APLNR	APLN	apelin	APLNR	apelin receptor							APLN	AGTRL1		known	literature supported
APOB_CALCR	APOB	apolipoprotein B	CALCR	calcitonin receptor							APOB	CALCR		novel	putative
APOB_ITGAM	APOB	apolipoprotein B	ITGAM	integrin, alpha M (complement component 3 receptor 3 subunit)							APOB	ITGAM		novel	putative
APOB_ITGB2	APOB	apolipoprotein B	ITGB2	integrin, beta 2 (complement component 3 receptor 3 and 4 subunit)							APOB	ITGB2		novel	putative
APOB_LDLR	APOB	apolipoprotein B	LDLR	low density lipoprotein receptor							APOB	LDLR		known	literature supported
APOB_LRP2	APOB	apolipoprotein B	LRP2	low density lipoprotein receptor-related protein 2							APOB	LRP2		novel	literature supported
APOB_LRP6	APOB	apolipoprotein B	LRP6	low density lipoprotein receptor-related protein 6							APOB	LRP6		novel	putative
APOB_LRP8	APOB	apolipoprotein B	LRP8	low density lipoprotein receptor-related protein 8, apolipoprotein e receptor							APOB	LRP8		novel	putative
APOB_LSR	APOB	apolipoprotein B	LSR	lipolysis stimulated lipoprotein receptor							APOB		7615497	novel	literature supported
APOB_OLR1	APOB	apolipoprotein B	OLR1	oxidized low density lipoprotein (lectin-like) receptor 1							APOB	OLR1	9763524	novel	literature supported
APOC3_SDC2	APOC3	apolipoprotein C-III	SDC2	syndecan 2							APOC3	SDC2		novel	putative
APOC3_TLR2	APOC3	apolipoprotein C-III	TLR2	toll-like receptor 2							APOC3	TLR2		novel	putative
APOD_LEPR	APOD	apolipoprotein D	LEPR	leptin receptor								LEPR		novel	literature supported
APOE_CHRNA4	APOE	apolipoprotein E	CHRNA4	cholinergic receptor, nicotinic, alpha 4 (neuronal)							APOE			novel	putative
APOE_LDLR	APOE	apolipoprotein E	LDLR	low density lipoprotein receptor							APOE	LDLR		known	literature supported
APOE_LRP1	APOE	apolipoprotein E	LRP1	low density lipoprotein receptor-related protein 1							APOE	LRP1		novel	literature supported
APOE_LRP2	APOE	apolipoprotein E	LRP2	low density lipoprotein receptor-related protein 2							APOE	LRP2		novel	literature supported
APOE_LRP5	APOE	apolipoprotein E	LRP5	low density lipoprotein receptor-related protein 5							APOE	LRP5		known	literature supported
APOE_LRP8	APOE	apolipoprotein E	LRP8	low density lipoprotein receptor-related protein 8, apolipoprotein e receptor							APOE	LRP8		known	literature supported
APOE_SCARB1	APOE	apolipoprotein E	SCARB1	scavenger receptor class B, member 1							APOE	SCARB1		novel	literature supported
APOE_SORL1	APOE	apolipoprotein E	SORL1	sortilin-related receptor, L(DLR class) A repeats containing							APOE	SORL1		known	literature supported
APOE_VLDLR	APOE	apolipoprotein E	VLDLR	very low density lipoprotein receptor							APOE	VLDLR		known	literature supported
APP_CAV1	APP	amyloid beta (A4) precursor protein	CAV1	caveolin 1, caveolae protein, 22kDa										novel	literature supported
APP_CD74	APP	amyloid beta (A4) precursor protein	CD74	CD74 molecule, major histocompatibility complex, class II invariant chain									19849849	novel	literature supported
APP_FPR2	APP	amyloid beta (A4) precursor protein	FPR2	formyl peptide receptor 2								FPRL1		known	literature supported
APP_GPC1	APP	amyloid beta (A4) precursor protein	GPC1	glypican 1								GPC1		novel	literature supported
APP_LRP1	APP	amyloid beta (A4) precursor protein	LRP1	low density lipoprotein receptor-related protein 1								LRP1		novel	literature supported
APP_NCSTN	APP	amyloid beta (A4) precursor protein	NCSTN	nicastrin								NCSTN		novel	literature supported
APP_NGFR	APP	amyloid beta (A4) precursor protein	NGFR	nerve growth factor receptor								NGFR		novel	putative
APP_SLC45A3	APP	amyloid beta (A4) precursor protein	SLC45A3	solute carrier family 45, member 3										novel	putative
APP_TNFRSF21	APP	amyloid beta (A4) precursor protein	TNFRSF21	tumor necrosis factor receptor superfamily, member 21								TNFRSF21	19225519	novel	literature supported
AREGB_EGFR	AREGB	amphiregulin B	EGFR	epidermal growth factor receptor								EGFR		known	literature supported
AREGB_ERBB3	AREGB	amphiregulin B	ERBB3	v-erb-b2 avian erythroblastic leukemia viral oncogene homolog 3								ERBB3		novel	putative
AREG_EGFR	AREG	amphiregulin	EGFR	epidermal growth factor receptor							AREG	EGFR		known	literature supported
AREG_ERBB3	AREG	amphiregulin	ERBB3	v-erb-b2 avian erythroblastic leukemia viral oncogene homolog 3							AREG	ERBB3	8702723	novel	literature supported
ARF1_CHRM3	ARF1	ADP-ribosylation factor 1	CHRM3	cholinergic receptor, muscarinic 3								CHRM3		novel	literature supported
ARF1_INSR	ARF1	ADP-ribosylation factor 1	INSR	insulin receptor								INSR		novel	literature supported
ARF1_PLD2	ARF1	ADP-ribosylation factor 1	PLD2	phospholipase D2										known	literature supported
ARTN_GFRA1	ARTN	artemin	GFRA1	GDNF family receptor alpha 1							ARTN	GFRA1	9883723	novel	literature supported
ARTN_GFRA3	ARTN	artemin	GFRA3	GDNF family receptor alpha 3							ARTN	GFRA3		known	literature supported
ARTN_RET	ARTN	artemin	RET	ret proto-oncogene							ARTN	RET		known	literature supported
ASIP_ATRN	ASIP	agouti signaling protein	ATRN	attractin							ASIP	ATRN		known	literature supported
ASIP_F11R	ASIP	agouti signaling protein	F11R	F11 receptor							ASIP			novel	literature supported
ASIP_MC1R	ASIP	agouti signaling protein	MC1R	melanocortin 1 receptor (alpha melanocyte stimulating hormone receptor)							ASIP	MC1R		known	literature supported
ASIP_MC2R	ASIP	agouti signaling protein	MC2R	melanocortin 2 receptor (adrenocorticotropic hormone)							ASIP	MC2R		novel	literature supported
ASIP_MC3R	ASIP	agouti signaling protein	MC3R	melanocortin 3 receptor							ASIP	MC3R		novel	literature supported
ASIP_MC4R	ASIP	agouti signaling protein	MC4R	melanocortin 4 receptor							ASIP	MC4R		novel	literature supported
ASIP_MC5R	ASIP	agouti signaling protein	MC5R	melanocortin 5 receptor							ASIP	MC5R		novel	literature supported
ASIP_MGRN1	ASIP	agouti signaling protein	MGRN1	mahogunin ring finger 1, E3 ubiquitin protein ligase							ASIP	MGRN1		known	EXCLUDED not receptor
AVP_AVPR1A	AVP	arginine vasopressin	AVPR1A	arginine vasopressin receptor 1A							AVP	AVPR1A		known	literature supported
AVP_AVPR1B	AVP	arginine vasopressin	AVPR1B	arginine vasopressin receptor 1B							AVP	AVPR1B		known	literature supported
AVP_AVPR2	AVP	arginine vasopressin	AVPR2	arginine vasopressin receptor 2							AVP	AVPR2		known	literature supported
AVP_OXTR	AVP	arginine vasopressin	OXTR	oxytocin receptor							AVP	OXTR		known	literature supported
AZGP1_ITGAV	AZGP1	alpha-2-glycoprotein 1, zinc-binding	ITGAV	integrin, alpha V								ITGAV		novel	literature supported
B2M_CD1A	B2M	beta-2-microglobulin	CD1A	CD1a molecule										novel	literature supported
B2M_CD1B	B2M	beta-2-microglobulin	CD1B	CD1b molecule										novel	literature supported
B2M_CD247	B2M	beta-2-microglobulin	CD247	CD247 molecule										novel	putative
B2M_CD3D	B2M	beta-2-microglobulin	CD3D	CD3d molecule, delta (CD3-TCR complex)										novel	putative
B2M_CD3G	B2M	beta-2-microglobulin	CD3G	CD3g molecule, gamma (CD3-TCR complex)								CD3G		novel	putative
B2M_HFE	B2M	beta-2-microglobulin	HFE	hemochromatosis								HFE		novel	literature supported
B2M_HLA-F	B2M	beta-2-microglobulin	HLA-F	major histocompatibility complex, class I, F										novel	literature supported
B2M_KIR2DL1	B2M	beta-2-microglobulin	KIR2DL1	killer cell immunoglobulin-like receptor, two domains, long cytoplasmic tail, 1								KIR2DL1		novel	putative
B2M_KIR2DL3	B2M	beta-2-microglobulin	KIR2DL3	killer cell immunoglobulin-like receptor, two domains, long cytoplasmic tail, 3								KIR2DL3		novel	putative
B2M_KIR3DL1	B2M	beta-2-microglobulin	KIR3DL1	killer cell immunoglobulin-like receptor, three domains, long cytoplasmic tail, 1								KIR3DL1		novel	putative
B2M_KLRC1	B2M	beta-2-microglobulin	KLRC1	killer cell lectin-like receptor subfamily C, member 1								KLRC1		novel	putative
B2M_KLRD1	B2M	beta-2-microglobulin	KLRD1	killer cell lectin-like receptor subfamily D, member 1								KLRD1		novel	putative
B2M_LILRB1	B2M	beta-2-microglobulin	LILRB1	leukocyte immunoglobulin-like receptor, subfamily B (with TM and ITIM domains), member 1								LILRB1		novel	literature supported
B2M_LILRB2	B2M	beta-2-microglobulin	LILRB2	leukocyte immunoglobulin-like receptor, subfamily B (with TM and ITIM domains), member 2								LILRB2		novel	putative
B2M_TFRC	B2M	beta-2-microglobulin	TFRC	transferrin receptor								TFRC		novel	putative
BCAN_EGFR	BCAN	brevican	EGFR	epidermal growth factor receptor								EGFR		novel	putative
BCAN_NRCAM	BCAN	brevican	NRCAM	neuronal cell adhesion molecule										novel	putative
BDNF_DDR1	BDNF	brain-derived neurotrophic factor	DDR1	discoidin domain receptor tyrosine kinase 1							BDNF	DDR1		novel	putative
BDNF_DRD4	BDNF	brain-derived neurotrophic factor	DRD4	dopamine receptor D4							BDNF	DRD4		novel	putative
BDNF_NGFR	BDNF	brain-derived neurotrophic factor	NGFR	nerve growth factor receptor							BDNF	NGFR		known	literature supported
BDNF_NGFRAP1	BDNF	brain-derived neurotrophic factor	NGFRAP1	nerve growth factor receptor (TNFRSF16) associated protein 1							BDNF	NGFRAP1		known	literature supported
BDNF_NTRK2	BDNF	brain-derived neurotrophic factor	NTRK2	neurotrophic tyrosine kinase, receptor, type 2							BDNF	NTRK2		known	literature supported
BDNF_SORT1	BDNF	brain-derived neurotrophic factor	SORT1	sortilin 1							BDNF	SORT1		novel	literature supported
BGN_LY96	BGN	biglycan	LY96	lymphocyte antigen 96								LY96		novel	putative
BGN_TLR1	BGN	biglycan	TLR1	toll-like receptor 1								TLR1		novel	putative
BGN_TLR2	BGN	biglycan	TLR2	toll-like receptor 2								TLR2	16025156	novel	literature supported
BGN_TLR4	BGN	biglycan	TLR4	toll-like receptor 4								TLR4	16025156	novel	literature supported
BMP10_ACVR1	BMP10	bone morphogenetic protein 10	ACVR1	activin A receptor, type I							BMP10	ACVR1		known	putative
BMP10_ACVR2A	BMP10	bone morphogenetic protein 10	ACVR2A	activin A receptor, type IIA							BMP10	ACVR2A		known	literature supported
BMP10_ACVR2B	BMP10	bone morphogenetic protein 10	ACVR2B	activin A receptor, type IIB							BMP10	ACVR2B		known	putative
BMP10_ACVRL1	BMP10	bone morphogenetic protein 10	ACVRL1	activin A receptor type II-like 1							BMP10	ACVRL1		known	literature supported
BMP10_BMPR1A	BMP10	bone morphogenetic protein 10	BMPR1A	bone morphogenetic protein receptor, type IA							BMP10	BMPR1A		known	literature supported
BMP10_BMPR1B	BMP10	bone morphogenetic protein 10	BMPR1B	bone morphogenetic protein receptor, type IB							BMP10	BMPR1B	16049014	known	literature supported
BMP10_BMPR2	BMP10	bone morphogenetic protein 10	BMPR2	bone morphogenetic protein receptor, type II (serine/threonine kinase)							BMP10	BMPR2		known	literature supported
BMP10_ENG	BMP10	bone morphogenetic protein 10	ENG	endoglin									21737454	novel	literature supported
BMP15_ACVR1	BMP15	bone morphogenetic protein 15	ACVR1	activin A receptor, type I							BMP15	ACVR1		known	putative
BMP15_ACVR2A	BMP15	bone morphogenetic protein 15	ACVR2A	activin A receptor, type IIA							BMP15	ACVR2A	2419820	known	literature supported
BMP15_ACVR2B	BMP15	bone morphogenetic protein 15	ACVR2B	activin A receptor, type IIB							BMP15	ACVR2B		known	putative
BMP15_BMPR1A	BMP15	bone morphogenetic protein 15	BMPR1A	bone morphogenetic protein receptor, type IA							BMP15	BMPR1A	2419820	known	literature supported
BMP15_BMPR1B	BMP15	bone morphogenetic protein 15	BMPR1B	bone morphogenetic protein receptor, type IB							BMP15	BMPR1B		known	literature supported
BMP15_BMPR2	BMP15	bone morphogenetic protein 15	BMPR2	bone morphogenetic protein receptor, type II (serine/threonine kinase)							BMP15	BMPR2		known	literature supported
BMP2_ACVR1	BMP2	bone morphogenetic protein 2	ACVR1	activin A receptor, type I							BMP2	ACVR1		known	literature supported
BMP2_ACVR2A	BMP2	bone morphogenetic protein 2	ACVR2A	activin A receptor, type IIA							BMP2	ACVR2A	21702718	known	literature supported
BMP2_ACVR2B	BMP2	bone morphogenetic protein 2	ACVR2B	activin A receptor, type IIB							BMP2	ACVR2B		known	literature supported
BMP2_BMPR1A	BMP2	bone morphogenetic protein 2	BMPR1A	bone morphogenetic protein receptor, type IA							BMP2	BMPR1A		known	literature supported
BMP2_BMPR1B	BMP2	bone morphogenetic protein 2	BMPR1B	bone morphogenetic protein receptor, type IB							BMP2	BMPR1B		known	literature supported
BMP2_BMPR2	BMP2	bone morphogenetic protein 2	BMPR2	bone morphogenetic protein receptor, type II (serine/threonine kinase)							BMP2	BMPR2		known	literature supported
BMP2_ENG	BMP2	bone morphogenetic protein 2	ENG	endoglin							BMP2	ENG		novel	literature supported
BMP2_HFE2	BMP2	bone morphogenetic protein 2	HFE2	hemochromatosis type 2 (juvenile)							BMP2		18287331	novel	literature supported
BMP3_ACVR1	BMP3	bone morphogenetic protein 3	ACVR1	activin A receptor, type I								ACVR1		known	putative
BMP3_ACVR2A	BMP3	bone morphogenetic protein 3	ACVR2A	activin A receptor, type IIA								ACVR2A		known	putative
BMP3_ACVR2B	BMP3	bone morphogenetic protein 3	ACVR2B	activin A receptor, type IIB								ACVR2B	22074949	known	literature supported
BMP3_BMPR1A	BMP3	bone morphogenetic protein 3	BMPR1A	bone morphogenetic protein receptor, type IA								BMPR1A		known	putative
BMP3_BMPR1B	BMP3	bone morphogenetic protein 3	BMPR1B	bone morphogenetic protein receptor, type IB								BMPR1B		known	putative
BMP3_BMPR2	BMP3	bone morphogenetic protein 3	BMPR2	bone morphogenetic protein receptor, type II (serine/threonine kinase)								BMPR2		known	putative
BMP4_ACVR1	BMP4	bone morphogenetic protein 4	ACVR1	activin A receptor, type I							BMP4	ACVR1		known	putative
BMP4_ACVR2A	BMP4	bone morphogenetic protein 4	ACVR2A	activin A receptor, type IIA							BMP4	ACVR2A		known	putative
BMP4_ACVR2B	BMP4	bone morphogenetic protein 4	ACVR2B	activin A receptor, type IIB							BMP4	ACVR2B		known	putative
BMP4_BMPR1A	BMP4	bone morphogenetic protein 4	BMPR1A	bone morphogenetic protein receptor, type IA							BMP4	BMPR1A		known	literature supported
BMP4_BMPR1B	BMP4	bone morphogenetic protein 4	BMPR1B	bone morphogenetic protein receptor, type IB							BMP4	BMPR1B		known	literature supported
BMP4_BMPR2	BMP4	bone morphogenetic protein 4	BMPR2	bone morphogenetic protein receptor, type II (serine/threonine kinase)							BMP4	BMPR2		known	literature supported
BMP4_HFE2	BMP4	bone morphogenetic protein 4	HFE2	hemochromatosis type 2 (juvenile)							BMP4			novel	putative
BMP5_ACVR1	BMP5	bone morphogenetic protein 5	ACVR1	activin A receptor, type I								ACVR1		known	putative
BMP5_ACVR2A	BMP5	bone morphogenetic protein 5	ACVR2A	activin A receptor, type IIA								ACVR2A		known	putative
BMP5_ACVR2B	BMP5	bone morphogenetic protein 5	ACVR2B	activin A receptor, type IIB								ACVR2B		known	putative
BMP5_BMPR1A	BMP5	bone morphogenetic protein 5	BMPR1A	bone morphogenetic protein receptor, type IA								BMPR1A		known	literature supported
BMP5_BMPR1B	BMP5	bone morphogenetic protein 5	BMPR1B	bone morphogenetic protein receptor, type IB								BMPR1B		known	putative
BMP5_BMPR2	BMP5	bone morphogenetic protein 5	BMPR2	bone morphogenetic protein receptor, type II (serine/threonine kinase)								BMPR2		known	putative
BMP5_HFE2	BMP5	bone morphogenetic protein 5	HFE2	hemochromatosis type 2 (juvenile)										novel	putative
BMP6_ACVR1	BMP6	bone morphogenetic protein 6	ACVR1	activin A receptor, type I							BMP6	ACVR1		known	literature supported
BMP6_ACVR2A	BMP6	bone morphogenetic protein 6	ACVR2A	activin A receptor, type IIA							BMP6	ACVR2A		known	literature supported
BMP6_ACVR2B	BMP6	bone morphogenetic protein 6	ACVR2B	activin A receptor, type IIB							BMP6	ACVR2B		known	putative
BMP6_BMPR1A	BMP6	bone morphogenetic protein 6	BMPR1A	bone morphogenetic protein receptor, type IA							BMP6	BMPR1A		known	literature supported
BMP6_BMPR1B	BMP6	bone morphogenetic protein 6	BMPR1B	bone morphogenetic protein receptor, type IB							BMP6	BMPR1B		known	literature supported
BMP6_BMPR2	BMP6	bone morphogenetic protein 6	BMPR2	bone morphogenetic protein receptor, type II (serine/threonine kinase)							BMP6	BMPR2		known	literature supported
BMP7_ACVR1	BMP7	bone morphogenetic protein 7	ACVR1	activin A receptor, type I							BMP7	ACVR1		known	literature supported
BMP7_ACVR2A	BMP7	bone morphogenetic protein 7	ACVR2A	activin A receptor, type IIA							BMP7	ACVR2A		known	literature supported
BMP7_ACVR2B	BMP7	bone morphogenetic protein 7	ACVR2B	activin A receptor, type IIB							BMP7	ACVR2B		known	literature supported
BMP7_BMPR1A	BMP7	bone morphogenetic protein 7	BMPR1A	bone morphogenetic protein receptor, type IA							BMP7	BMPR1A		known	literature supported
BMP7_BMPR1B	BMP7	bone morphogenetic protein 7	BMPR1B	bone morphogenetic protein receptor, type IB							BMP7	BMPR1B		known	literature supported
BMP7_BMPR2	BMP7	bone morphogenetic protein 7	BMPR2	bone morphogenetic protein receptor, type II (serine/threonine kinase)							BMP7	BMPR2		known	literature supported
BMP7_ENG	BMP7	bone morphogenetic protein 7	ENG	endoglin							BMP7	ENG		novel	literature supported
BMP8B_ACVR1	BMP8B	bone morphogenetic protein 8b	ACVR1	activin A receptor, type I								ACVR1		known	putative
BMP8B_ACVR2A	BMP8B	bone morphogenetic protein 8b	ACVR2A	activin A receptor, type IIA								ACVR2A		known	putative
BMP8B_ACVR2B	BMP8B	bone morphogenetic protein 8b	ACVR2B	activin A receptor, type IIB								ACVR2B		known	putative
BMP8B_BMPR1A	BMP8B	bone morphogenetic protein 8b	BMPR1A	bone morphogenetic protein receptor, type IA								BMPR1A		known	putative
BMP8B_BMPR1B	BMP8B	bone morphogenetic protein 8b	BMPR1B	bone morphogenetic protein receptor, type IB								BMPR1B		known	putative
BMP8B_BMPR2	BMP8B	bone morphogenetic protein 8b	BMPR2	bone morphogenetic protein receptor, type II (serine/threonine kinase)								BMPR2		known	putative
BST1_CAV1	BST1	bone marrow stromal cell antigen 1	CAV1	caveolin 1, caveolae protein, 22kDa										novel	literature supported
BTC_EGFR	BTC	betacellulin	EGFR	epidermal growth factor receptor							BTC	EGFR		known	literature supported
BTC_ERBB2	BTC	betacellulin	ERBB2	v-erb-b2 avian erythroblastic leukemia viral oncogene homolog 2							BTC	ERBB2		novel	literature supported
BTC_ERBB3	BTC	betacellulin	ERBB3	v-erb-b2 avian erythroblastic leukemia viral oncogene homolog 3							BTC	ERBB3	9312020	known	literature supported
BTC_ERBB4	BTC	betacellulin	ERBB4	v-erb-b2 avian erythroblastic leukemia viral oncogene homolog 4							BTC	ERBB4		known	literature supported
BTLA_CD247	BTLA	B and T lymphocyte associated	CD247	CD247 molecule										novel	putative
BTLA_CD79A	BTLA	B and T lymphocyte associated	CD79A	CD79a molecule, immunoglobulin-associated alpha									19155498	novel	literature supported
BTLA_TNFRSF14	BTLA	B and T lymphocyte associated	TNFRSF14	tumor necrosis factor receptor superfamily, member 14								TNFRSF14		known	literature supported
BTLA_VTCN1	BTLA	B and T lymphocyte associated	VTCN1	V-set domain containing T cell activation inhibitor 1										novel	literature supported
C1QA_CD93	C1QA	complement component 1, q subcomponent, A chain	CD93	CD93 molecule								CD93		novel	literature supported
C1QA_CR1	C1QA	complement component 1, q subcomponent, A chain	CR1	complement component (3b/4b) receptor 1 (Knops blood group)										novel	literature supported
C1QA_CSPG4	C1QA	complement component 1, q subcomponent, A chain	CSPG4	chondroitin sulfate proteoglycan 4										novel	literature supported
C1QB_LRP1	C1QB	complement component 1, q subcomponent, B chain	LRP1	low density lipoprotein receptor-related protein 1									11560994	novel	literature supported
C1QTNF1_AVPR2	C1QTNF1	C1q and tumor necrosis factor related protein 1	AVPR2	arginine vasopressin receptor 2								AVPR2		novel	literature supported
C1QTNF5_MFRP	C1QTNF5	C1q and tumor necrosis factor related protein 5	MFRP	membrane frizzled-related protein										novel	literature supported
C1orf112_PLSCR4	C1orf112	chromosome 1 open reading frame 112	PLSCR4	phospholipid scramblase 4										novel	putative
C1orf194_PLSCR4	C1orf194	chromosome 1 open reading frame 194	PLSCR4	phospholipid scramblase 4										novel	putative
C1orf200_LY6G6C	C1orf200	chromosome 1 open reading frame 200	LY6G6C	lymphocyte antigen 6 complex, locus G6C										novel	putative
C1orf200_SLC16A4	C1orf200	chromosome 1 open reading frame 200	SLC16A4	solute carrier family 16, member 4										novel	putative
C3_C3AR1	C3	complement component 3	C3AR1	complement component 3a receptor 1							C3	C3AR1		known	literature supported
C3_C5AR2	C3	complement component 3	C5AR2	complement component 5a receptor 2							C3	GPR77		novel	literature supported
C3_CD19	C3	complement component 3	CD19	CD19 molecule							C3		15454921	novel	literature supported
C3_CD46	C3	complement component 3	CD46	CD46 molecule, complement regulatory protein							C3			novel	literature supported
C3_CD81	C3	complement component 3	CD81	CD81 molecule							C3	CD81		novel	putative
C3_CR1	C3	complement component 3	CR1	complement component (3b/4b) receptor 1 (Knops blood group)							C3			novel	literature supported
C3_IFITM1	C3	complement component 3	IFITM1	interferon induced transmembrane protein 1							C3			novel	putative
C3_ITGAM	C3	complement component 3	ITGAM	integrin, alpha M (complement component 3 receptor 3 subunit)							C3	ITGAM		novel	literature supported
C3_ITGAX	C3	complement component 3	ITGAX	integrin, alpha X (complement component 3 receptor 4 subunit)							C3	ITGAX		known	literature supported
C3_ITGB2	C3	complement component 3	ITGB2	integrin, beta 2 (complement component 3 receptor 3 and 4 subunit)							C3	ITGB2		known	literature supported
C3_LRP1	C3	complement component 3	LRP1	low density lipoprotein receptor-related protein 1							C3	LRP1		known	literature supported
C4A_C3AR1	C4A	complement component 4A (Rodgers blood group)	C3AR1	complement component 3a receptor 1								C3AR1		novel	literature supported
C4A_C5AR2	C4A	complement component 4A (Rodgers blood group)	C5AR2	complement component 5a receptor 2								GPR77		novel	literature supported
C4A_CR1	C4A	complement component 4A (Rodgers blood group)	CR1	complement component (3b/4b) receptor 1 (Knops blood group)										novel	literature supported
C4BPA_BMPR2	C4BPA	complement component 4 binding protein, alpha	BMPR2	bone morphogenetic protein receptor, type II (serine/threonine kinase)								BMPR2		novel	literature supported
C4BPA_CD40	C4BPA	complement component 4 binding protein, alpha	CD40	CD40 molecule, TNF receptor superfamily member 5								CD40	12818164	novel	literature supported
C4BPA_LRP1	C4BPA	complement component 4 binding protein, alpha	LRP1	low density lipoprotein receptor-related protein 1								LRP1		novel	literature supported
C4B_CD46	C4B	complement component 4B (Chido blood group)	CD46	CD46 molecule, complement regulatory protein										novel	literature supported
C4B_CR1	C4B	complement component 4B (Chido blood group)	CR1	complement component (3b/4b) receptor 1 (Knops blood group)										novel	literature supported
C5_C5AR1	C5	complement component 5	C5AR1	complement component 5a receptor 1							C5	C5AR1		known	literature supported
C5_C5AR2	C5	complement component 5	C5AR2	complement component 5a receptor 2							C5	GPR77		known	literature supported
C5orf55_TRAF2	C5orf55	chromosome 5 open reading frame 55	TRAF2	TNF receptor-associated factor 2								TRAF2		novel	literature supported
C6orf15_DDR1	C6orf15	chromosome 6 open reading frame 15	DDR1	discoidin domain receptor tyrosine kinase 1								DDR1		novel	putative
CALCA_CALCR	CALCA	calcitonin-related polypeptide alpha	CALCR	calcitonin receptor							CALCA	CALCR		known	literature supported
CALCA_CALCRL	CALCA	calcitonin-related polypeptide alpha	CALCRL	calcitonin receptor-like							CALCA	CALCRL		known	literature supported
CALCA_RAMP1	CALCA	calcitonin-related polypeptide alpha	RAMP1	receptor (G protein-coupled) activity modifying protein 1							CALCA	RAMP1		known	literature supported
CALCA_RAMP2	CALCA	calcitonin-related polypeptide alpha	RAMP2	receptor (G protein-coupled) activity modifying protein 2							CALCA	RAMP2		novel	literature supported
CALCB_CALCR	CALCB	calcitonin-related polypeptide beta	CALCR	calcitonin receptor							CALCB	CALCR		known	literature supported
CALCB_CALCRL	CALCB	calcitonin-related polypeptide beta	CALCRL	calcitonin receptor-like							CALCB	CALCRL		known	literature supported
CALCB_RAMP1	CALCB	calcitonin-related polypeptide beta	RAMP1	receptor (G protein-coupled) activity modifying protein 1							CALCB	RAMP1		known	literature supported
CALM1_ABCA1	CALM1	calmodulin 1 (phosphorylase kinase, delta)	ABCA1	ATP-binding cassette, sub-family A (ABC1), member 1										novel	EXCLUDED not ligand
CALM1_ADCY8	CALM1	calmodulin 1 (phosphorylase kinase, delta)	ADCY8	adenylate cyclase 8 (brain)										novel	EXCLUDED not ligand
CALM1_ADCYAP1R1	CALM1	calmodulin 1 (phosphorylase kinase, delta)	ADCYAP1R1	adenylate cyclase activating polypeptide 1 (pituitary) receptor type I								ADCYAP1R1		novel	EXCLUDED not ligand
CALM1_AQP6	CALM1	calmodulin 1 (phosphorylase kinase, delta)	AQP6	aquaporin 6, kidney specific										novel	EXCLUDED not ligand
CALM1_CACNA1C	CALM1	calmodulin 1 (phosphorylase kinase, delta)	CACNA1C	calcium channel, voltage-dependent, L type, alpha 1C subunit										novel	EXCLUDED not ligand
CALM1_CALCR	CALM1	calmodulin 1 (phosphorylase kinase, delta)	CALCR	calcitonin receptor								CALCR		novel	EXCLUDED not ligand
CALM1_CNGA2	CALM1	calmodulin 1 (phosphorylase kinase, delta)	CNGA2	cyclic nucleotide gated channel alpha 2										novel	EXCLUDED not ligand
CALM1_CRHR1	CALM1	calmodulin 1 (phosphorylase kinase, delta)	CRHR1	corticotropin releasing hormone receptor 1								CRHR1		novel	EXCLUDED not ligand
CALM1_EGFR	CALM1	calmodulin 1 (phosphorylase kinase, delta)	EGFR	epidermal growth factor receptor								EGFR		novel	EXCLUDED not ligand
CALM1_FAS	CALM1	calmodulin 1 (phosphorylase kinase, delta)	FAS	Fas cell surface death receptor								FAS		novel	EXCLUDED not ligand
CALM1_GLP1R	CALM1	calmodulin 1 (phosphorylase kinase, delta)	GLP1R	glucagon-like peptide 1 receptor								GLP1R		novel	EXCLUDED not ligand
CALM1_GLP2R	CALM1	calmodulin 1 (phosphorylase kinase, delta)	GLP2R	glucagon-like peptide 2 receptor								GLP2R		novel	EXCLUDED not ligand
CALM1_GP6	CALM1	calmodulin 1 (phosphorylase kinase, delta)	GP6	glycoprotein VI (platelet)										novel	EXCLUDED not ligand
CALM1_GRM3	CALM1	calmodulin 1 (phosphorylase kinase, delta)	GRM3	glutamate receptor, metabotropic 3								GRM3		novel	EXCLUDED not ligand
CALM1_GRM4	CALM1	calmodulin 1 (phosphorylase kinase, delta)	GRM4	glutamate receptor, metabotropic 4								GRM4		novel	EXCLUDED not ligand
CALM1_GRM5	CALM1	calmodulin 1 (phosphorylase kinase, delta)	GRM5	glutamate receptor, metabotropic 5								GRM5		novel	EXCLUDED not ligand
CALM1_GRM7	CALM1	calmodulin 1 (phosphorylase kinase, delta)	GRM7	glutamate receptor, metabotropic 7								GRM7		novel	EXCLUDED not ligand
CALM1_HMMR	CALM1	calmodulin 1 (phosphorylase kinase, delta)	HMMR	hyaluronan-mediated motility receptor (RHAMM)								HMMR		novel	EXCLUDED not ligand
CALM1_HTR2C	CALM1	calmodulin 1 (phosphorylase kinase, delta)	HTR2C	5-hydroxytryptamine (serotonin) receptor 2C, G protein-coupled								HTR2C		novel	EXCLUDED not ligand
CALM1_INSR	CALM1	calmodulin 1 (phosphorylase kinase, delta)	INSR	insulin receptor								INSR		novel	EXCLUDED not ligand
CALM1_KCNN4	CALM1	calmodulin 1 (phosphorylase kinase, delta)	KCNN4	potassium intermediate/small conductance calcium-activated channel, subfamily N, member 4										novel	EXCLUDED not ligand
CALM1_KCNQ1	CALM1	calmodulin 1 (phosphorylase kinase, delta)	KCNQ1	potassium voltage-gated channel, KQT-like subfamily, member 1										novel	EXCLUDED not ligand
CALM1_KCNQ3	CALM1	calmodulin 1 (phosphorylase kinase, delta)	KCNQ3	potassium voltage-gated channel, KQT-like subfamily, member 3										novel	EXCLUDED not ligand
CALM1_KCNQ5	CALM1	calmodulin 1 (phosphorylase kinase, delta)	KCNQ5	potassium voltage-gated channel, KQT-like subfamily, member 5										novel	EXCLUDED not ligand
CALM1_MIP	CALM1	calmodulin 1 (phosphorylase kinase, delta)	MIP	major intrinsic protein of lens fiber										novel	EXCLUDED not ligand
CALM1_MYLK	CALM1	calmodulin 1 (phosphorylase kinase, delta)	MYLK	myosin light chain kinase										known	EXCLUDED not ligand
CALM1_MYLK2	CALM1	calmodulin 1 (phosphorylase kinase, delta)	MYLK2	myosin light chain kinase 2										known	EXCLUDED not ligand
CALM1_OPRM1	CALM1	calmodulin 1 (phosphorylase kinase, delta)	OPRM1	opioid receptor, mu 1								OPRM1		novel	EXCLUDED not ligand
CALM1_PDE1A	CALM1	calmodulin 1 (phosphorylase kinase, delta)	PDE1A	phosphodiesterase 1A, calmodulin-dependent										known	EXCLUDED not ligand
CALM1_PDE1B	CALM1	calmodulin 1 (phosphorylase kinase, delta)	PDE1B	phosphodiesterase 1B, calmodulin-dependent										known	EXCLUDED not ligand
CALM1_PDE1C	CALM1	calmodulin 1 (phosphorylase kinase, delta)	PDE1C	phosphodiesterase 1C, calmodulin-dependent 70kDa										known	EXCLUDED not ligand
CALM1_PPAPDC2	CALM1	calmodulin 1 (phosphorylase kinase, delta)	PPAPDC2	phosphatidic acid phosphatase type 2 domain containing 2										novel	EXCLUDED not ligand
CALM1_PTH2R	CALM1	calmodulin 1 (phosphorylase kinase, delta)	PTH2R	parathyroid hormone 2 receptor								PTHR2		novel	EXCLUDED not ligand
CALM1_PTPRA	CALM1	calmodulin 1 (phosphorylase kinase, delta)	PTPRA	protein tyrosine phosphatase, receptor type, A								PTPRA		novel	EXCLUDED not ligand
CALM1_SCN10A	CALM1	calmodulin 1 (phosphorylase kinase, delta)	SCN10A	sodium channel, voltage-gated, type X, alpha subunit										novel	EXCLUDED not ligand
CALM1_SCN4A	CALM1	calmodulin 1 (phosphorylase kinase, delta)	SCN4A	sodium channel, voltage-gated, type IV, alpha subunit										novel	EXCLUDED not ligand
CALM1_SCTR	CALM1	calmodulin 1 (phosphorylase kinase, delta)	SCTR	secretin receptor								SCTR		novel	EXCLUDED not ligand
CALM1_SELL	CALM1	calmodulin 1 (phosphorylase kinase, delta)	SELL	selectin L								SELL		novel	EXCLUDED not ligand
CALM1_TRPC3	CALM1	calmodulin 1 (phosphorylase kinase, delta)	TRPC3	transient receptor potential cation channel, subfamily C, member 3										novel	EXCLUDED not ligand
CALM1_TRPC5	CALM1	calmodulin 1 (phosphorylase kinase, delta)	TRPC5	transient receptor potential cation channel, subfamily C, member 5									15987684	novel	EXCLUDED not ligand
CALM1_VIPR1	CALM1	calmodulin 1 (phosphorylase kinase, delta)	VIPR1	vasoactive intestinal peptide receptor 1								VIPR1		novel	EXCLUDED not ligand
CALM2_ABCA1	CALM2	calmodulin 2 (phosphorylase kinase, delta)	ABCA1	ATP-binding cassette, sub-family A (ABC1), member 1										novel	EXCLUDED not ligand
CALM2_ADCY8	CALM2	calmodulin 2 (phosphorylase kinase, delta)	ADCY8	adenylate cyclase 8 (brain)										novel	EXCLUDED not ligand
CALM2_AQP6	CALM2	calmodulin 2 (phosphorylase kinase, delta)	AQP6	aquaporin 6, kidney specific										novel	EXCLUDED not ligand
CALM2_CACNA1C	CALM2	calmodulin 2 (phosphorylase kinase, delta)	CACNA1C	calcium channel, voltage-dependent, L type, alpha 1C subunit										novel	EXCLUDED not ligand
CALM2_EGFR	CALM2	calmodulin 2 (phosphorylase kinase, delta)	EGFR	epidermal growth factor receptor								EGFR		novel	EXCLUDED not ligand
CALM2_GP6	CALM2	calmodulin 2 (phosphorylase kinase, delta)	GP6	glycoprotein VI (platelet)										novel	EXCLUDED not ligand
CALM2_GRM5	CALM2	calmodulin 2 (phosphorylase kinase, delta)	GRM5	glutamate receptor, metabotropic 5								GRM5		novel	EXCLUDED not ligand
CALM2_GRM7	CALM2	calmodulin 2 (phosphorylase kinase, delta)	GRM7	glutamate receptor, metabotropic 7								GRM7		novel	EXCLUDED not ligand
CALM2_INSR	CALM2	calmodulin 2 (phosphorylase kinase, delta)	INSR	insulin receptor								INSR		novel	EXCLUDED not ligand
CALM2_KCNQ1	CALM2	calmodulin 2 (phosphorylase kinase, delta)	KCNQ1	potassium voltage-gated channel, KQT-like subfamily, member 1										novel	EXCLUDED not ligand
CALM2_KCNQ3	CALM2	calmodulin 2 (phosphorylase kinase, delta)	KCNQ3	potassium voltage-gated channel, KQT-like subfamily, member 3										novel	EXCLUDED not ligand
CALM2_KCNQ5	CALM2	calmodulin 2 (phosphorylase kinase, delta)	KCNQ5	potassium voltage-gated channel, KQT-like subfamily, member 5										novel	EXCLUDED not ligand
CALM2_MYLK	CALM2	calmodulin 2 (phosphorylase kinase, delta)	MYLK	myosin light chain kinase										known	EXCLUDED not ligand
CALM2_MYLK2	CALM2	calmodulin 2 (phosphorylase kinase, delta)	MYLK2	myosin light chain kinase 2										known	EXCLUDED not ligand
CALM2_PDE1A	CALM2	calmodulin 2 (phosphorylase kinase, delta)	PDE1A	phosphodiesterase 1A, calmodulin-dependent										known	EXCLUDED not ligand
CALM2_PDE1B	CALM2	calmodulin 2 (phosphorylase kinase, delta)	PDE1B	phosphodiesterase 1B, calmodulin-dependent										known	EXCLUDED not ligand
CALM2_PDE1C	CALM2	calmodulin 2 (phosphorylase kinase, delta)	PDE1C	phosphodiesterase 1C, calmodulin-dependent 70kDa										known	EXCLUDED not ligand
CALM2_PPAPDC2	CALM2	calmodulin 2 (phosphorylase kinase, delta)	PPAPDC2	phosphatidic acid phosphatase type 2 domain containing 2										novel	EXCLUDED not ligand
CALM2_SCN10A	CALM2	calmodulin 2 (phosphorylase kinase, delta)	SCN10A	sodium channel, voltage-gated, type X, alpha subunit										novel	EXCLUDED not ligand
CALM2_SCN4A	CALM2	calmodulin 2 (phosphorylase kinase, delta)	SCN4A	sodium channel, voltage-gated, type IV, alpha subunit										novel	EXCLUDED not ligand
CALM2_SELL	CALM2	calmodulin 2 (phosphorylase kinase, delta)	SELL	selectin L								SELL		novel	EXCLUDED not ligand
CALM2_TRPC5	CALM2	calmodulin 2 (phosphorylase kinase, delta)	TRPC5	transient receptor potential cation channel, subfamily C, member 5										novel	EXCLUDED not ligand
CALM3_ABCA1	CALM3	calmodulin 3 (phosphorylase kinase, delta)	ABCA1	ATP-binding cassette, sub-family A (ABC1), member 1										novel	EXCLUDED not ligand
CALM3_ADCY8	CALM3	calmodulin 3 (phosphorylase kinase, delta)	ADCY8	adenylate cyclase 8 (brain)										novel	EXCLUDED not ligand
CALM3_AQP6	CALM3	calmodulin 3 (phosphorylase kinase, delta)	AQP6	aquaporin 6, kidney specific										novel	EXCLUDED not ligand
CALM3_EGFR	CALM3	calmodulin 3 (phosphorylase kinase, delta)	EGFR	epidermal growth factor receptor								EGFR		novel	EXCLUDED not ligand
CALM3_GP6	CALM3	calmodulin 3 (phosphorylase kinase, delta)	GP6	glycoprotein VI (platelet)										novel	EXCLUDED not ligand
CALM3_GRM5	CALM3	calmodulin 3 (phosphorylase kinase, delta)	GRM5	glutamate receptor, metabotropic 5								GRM5		novel	EXCLUDED not ligand
CALM3_GRM7	CALM3	calmodulin 3 (phosphorylase kinase, delta)	GRM7	glutamate receptor, metabotropic 7								GRM7		novel	EXCLUDED not ligand
CALM3_INSR	CALM3	calmodulin 3 (phosphorylase kinase, delta)	INSR	insulin receptor								INSR		novel	EXCLUDED not ligand
CALM3_KCNQ1	CALM3	calmodulin 3 (phosphorylase kinase, delta)	KCNQ1	potassium voltage-gated channel, KQT-like subfamily, member 1										novel	EXCLUDED not ligand
CALM3_KCNQ3	CALM3	calmodulin 3 (phosphorylase kinase, delta)	KCNQ3	potassium voltage-gated channel, KQT-like subfamily, member 3										novel	EXCLUDED not ligand
CALM3_KCNQ5	CALM3	calmodulin 3 (phosphorylase kinase, delta)	KCNQ5	potassium voltage-gated channel, KQT-like subfamily, member 5										novel	EXCLUDED not ligand
CALM3_MYLK	CALM3	calmodulin 3 (phosphorylase kinase, delta)	MYLK	myosin light chain kinase										known	EXCLUDED not ligand
CALM3_MYLK2	CALM3	calmodulin 3 (phosphorylase kinase, delta)	MYLK2	myosin light chain kinase 2										known	EXCLUDED not ligand
CALM3_PDE1A	CALM3	calmodulin 3 (phosphorylase kinase, delta)	PDE1A	phosphodiesterase 1A, calmodulin-dependent										known	EXCLUDED not ligand
CALM3_PDE1B	CALM3	calmodulin 3 (phosphorylase kinase, delta)	PDE1B	phosphodiesterase 1B, calmodulin-dependent										known	EXCLUDED not ligand
CALM3_PDE1C	CALM3	calmodulin 3 (phosphorylase kinase, delta)	PDE1C	phosphodiesterase 1C, calmodulin-dependent 70kDa										known	EXCLUDED not ligand
CALM3_PPAPDC2	CALM3	calmodulin 3 (phosphorylase kinase, delta)	PPAPDC2	phosphatidic acid phosphatase type 2 domain containing 2										novel	EXCLUDED not ligand
CALM3_SCN10A	CALM3	calmodulin 3 (phosphorylase kinase, delta)	SCN10A	sodium channel, voltage-gated, type X, alpha subunit										novel	EXCLUDED not ligand
CALM3_SCN4A	CALM3	calmodulin 3 (phosphorylase kinase, delta)	SCN4A	sodium channel, voltage-gated, type IV, alpha subunit										novel	EXCLUDED not ligand
CALM3_SELL	CALM3	calmodulin 3 (phosphorylase kinase, delta)	SELL	selectin L								SELL		novel	EXCLUDED not ligand
CALM3_TRPC5	CALM3	calmodulin 3 (phosphorylase kinase, delta)	TRPC5	transient receptor potential cation channel, subfamily C, member 5										novel	EXCLUDED not ligand
CALR_HLA-F	CALR	calreticulin	HLA-F	major histocompatibility complex, class I, F							CALR			novel	putative
CALR_ITGA2B	CALR	calreticulin	ITGA2B	integrin, alpha 2b (platelet glycoprotein IIb of IIb/IIIa complex, antigen CD41)							CALR	ITGA2B		novel	literature supported
CALR_ITGA3	CALR	calreticulin	ITGA3	integrin, alpha 3 (antigen CD49C, alpha 3 subunit of VLA-3 receptor)							CALR	ITGA3		novel	literature supported
CALR_ITGAV	CALR	calreticulin	ITGAV	integrin, alpha V							CALR	ITGAV		novel	literature supported
CALR_LRP1	CALR	calreticulin	LRP1	low density lipoprotein receptor-related protein 1							CALR	LRP1		novel	literature supported
CALR_MTNR1A	CALR	calreticulin	MTNR1A	melatonin receptor 1A							CALR	MTNR1A		novel	literature supported
CALR_SCARF1	CALR	calreticulin	SCARF1	scavenger receptor class F, member 1							CALR	SCARF1		known	literature supported
CALR_TSHR	CALR	calreticulin	TSHR	thyroid stimulating hormone receptor							CALR	TSHR		novel	literature supported
CAMP_EGFR	CAMP	cathelicidin antimicrobial peptide	EGFR	epidermal growth factor receptor							CAMP	EGFR		novel	putative
CAMP_FPR2	CAMP	cathelicidin antimicrobial peptide	FPR2	formyl peptide receptor 2							CAMP	FPRL1		known	literature supported
CAMP_IGF1R	CAMP	cathelicidin antimicrobial peptide	IGF1R	insulin-like growth factor 1 receptor							CAMP	IGF1R		novel	putative
CAMP_P2RX7	CAMP	cathelicidin antimicrobial peptide	P2RX7	purinergic receptor P2X, ligand-gated ion channel, 7							CAMP			novel	putative
CCK_CCKAR	CCK	cholecystokinin	CCKAR	cholecystokinin A receptor							CCK	CCKAR		known	literature supported
CCK_CCKBR	CCK	cholecystokinin	CCKBR	cholecystokinin B receptor							CCK	CCKBR		known	literature supported
CCL11_ACKR2	CCL11	chemokine (C-C motif) ligand 11	ACKR2	atypical chemokine receptor 2							CCL11	CCBP2		known	literature supported
CCL11_ACKR4	CCL11	chemokine (C-C motif) ligand 11	ACKR4	atypical chemokine receptor 4							CCL11	CCRL1		novel	literature supported
CCL11_CCR2	CCL11	chemokine (C-C motif) ligand 11	CCR2	chemokine (C-C motif) receptor 2							CCL11	CCR2		known	literature supported
CCL11_CCR3	CCL11	chemokine (C-C motif) ligand 11	CCR3	chemokine (C-C motif) receptor 3							CCL11	CCR3		known	literature supported
CCL11_CCR5	CCL11	chemokine (C-C motif) ligand 11	CCR5	chemokine (C-C motif) receptor 5 (gene/pseudogene)							CCL11	CCR5		known	literature supported
CCL11_CXCR3	CCL11	chemokine (C-C motif) ligand 11	CXCR3	chemokine (C-X-C motif) receptor 3							CCL11	CXCR3		known	literature supported
CCL13_ACKR2	CCL13	chemokine (C-C motif) ligand 13	ACKR2	atypical chemokine receptor 2							CCL13	CCBP2		known	literature supported
CCL13_ACKR4	CCL13	chemokine (C-C motif) ligand 13	ACKR4	atypical chemokine receptor 4							CCL13	CCRL1		novel	literature supported
CCL13_CCR1	CCL13	chemokine (C-C motif) ligand 13	CCR1	chemokine (C-C motif) receptor 1							CCL13	CCR1		known	literature supported
CCL13_CCR2	CCL13	chemokine (C-C motif) ligand 13	CCR2	chemokine (C-C motif) receptor 2							CCL13	CCR2		known	literature supported
CCL13_CCR3	CCL13	chemokine (C-C motif) ligand 13	CCR3	chemokine (C-C motif) receptor 3							CCL13	CCR3		known	literature supported
CCL13_CCR5	CCL13	chemokine (C-C motif) ligand 13	CCR5	chemokine (C-C motif) receptor 5 (gene/pseudogene)							CCL13	CCR5		known	literature supported
CCL13_CCR9	CCL13	chemokine (C-C motif) ligand 13	CCR9	chemokine (C-C motif) receptor 9							CCL13	CCR9		novel	putative
CCL13_CXCR3	CCL13	chemokine (C-C motif) ligand 13	CXCR3	chemokine (C-X-C motif) receptor 3							CCL13	CXCR3		known	literature supported
CCL14_ACKR2	CCL14	chemokine (C-C motif) ligand 14	ACKR2	atypical chemokine receptor 2							CCL14	CCBP2		known	literature supported
CCL14_CCR1	CCL14	chemokine (C-C motif) ligand 14	CCR1	chemokine (C-C motif) receptor 1							CCL14	CCR1		known	literature supported
CCL14_CCR3	CCL14	chemokine (C-C motif) ligand 14	CCR3	chemokine (C-C motif) receptor 3							CCL14	CCR3		novel	literature supported
CCL14_CCR5	CCL14	chemokine (C-C motif) ligand 14	CCR5	chemokine (C-C motif) receptor 5 (gene/pseudogene)							CCL14	CCR5		known	literature supported
CCL15_CCR1	CCL15	chemokine (C-C motif) ligand 15	CCR1	chemokine (C-C motif) receptor 1							CCL15	CCR1		known	literature supported
CCL15_CCR3	CCL15	chemokine (C-C motif) ligand 15	CCR3	chemokine (C-C motif) receptor 3							CCL15	CCR3		known	literature supported
CCL16_CCR1	CCL16	chemokine (C-C motif) ligand 16	CCR1	chemokine (C-C motif) receptor 1							CCL16	CCR1		known	literature supported
CCL16_CCR2	CCL16	chemokine (C-C motif) ligand 16	CCR2	chemokine (C-C motif) receptor 2							CCL16	CCR2		known	literature supported
CCL16_CCR5	CCL16	chemokine (C-C motif) ligand 16	CCR5	chemokine (C-C motif) receptor 5 (gene/pseudogene)							CCL16	CCR5		known	literature supported
CCL16_CCR8	CCL16	chemokine (C-C motif) ligand 16	CCR8	chemokine (C-C motif) receptor 8							CCL16	CCR8		novel	literature supported
CCL16_HRH4	CCL16	chemokine (C-C motif) ligand 16	HRH4	histamine receptor H4							CCL16	HRH4		known	literature supported
CCL17_CCR4	CCL17	chemokine (C-C motif) ligand 17	CCR4	chemokine (C-C motif) receptor 4							CCL17	CCR4		known	literature supported
CCL17_CCR8	CCL17	chemokine (C-C motif) ligand 17	CCR8	chemokine (C-C motif) receptor 8							CCL17	CCR8		known	literature supported
CCL17_DARC	CCL17	chemokine (C-C motif) ligand 17	DARC	Duffy blood group, atypical chemokine receptor							CCL17	DARC		novel	literature supported
CCL18_C14orf1	CCL18	chemokine (C-C motif) ligand 18 (pulmonary and activation-regulated)	C14orf1	chromosome 14 open reading frame 1							CCL18			novel	literature supported
CCL19_ACKR2	CCL19	chemokine (C-C motif) ligand 19	ACKR2	atypical chemokine receptor 2							CCL19	CCBP2		novel	literature supported
CCL19_ACKR4	CCL19	chemokine (C-C motif) ligand 19	ACKR4	atypical chemokine receptor 4							CCL19	CCRL1		known	literature supported
CCL19_CCR10	CCL19	chemokine (C-C motif) ligand 19	CCR10	chemokine (C-C motif) receptor 10							CCL19	CCR10		novel	literature supported
CCL19_CCR7	CCL19	chemokine (C-C motif) ligand 19	CCR7	chemokine (C-C motif) receptor 7							CCL19	CCR7		known	literature supported
CCL19_CCRL2	CCL19	chemokine (C-C motif) ligand 19	CCRL2	chemokine (C-C motif) receptor-like 2							CCL19	CCRL2		known	literature supported
CCL19_CXCR3	CCL19	chemokine (C-C motif) ligand 19	CXCR3	chemokine (C-X-C motif) receptor 3							CCL19	CXCR3		known	literature supported
CCL1_CCR8	CCL1	chemokine (C-C motif) ligand 1	CCR8	chemokine (C-C motif) receptor 8							CCL1	CCR8		known	literature supported
CCL20_CCR6	CCL20	chemokine (C-C motif) ligand 20	CCR6	chemokine (C-C motif) receptor 6							CCL20	CCR6		known	literature supported
CCL20_CXCR3	CCL20	chemokine (C-C motif) ligand 20	CXCR3	chemokine (C-X-C motif) receptor 3							CCL20	CXCR3		known	literature supported
CCL21_ACKR2	CCL21	chemokine (C-C motif) ligand 21	ACKR2	atypical chemokine receptor 2							CCL21	CCBP2		novel	literature supported
CCL21_ACKR4	CCL21	chemokine (C-C motif) ligand 21	ACKR4	atypical chemokine receptor 4							CCL21	CCRL1		known	literature supported
CCL21_CCR7	CCL21	chemokine (C-C motif) ligand 21	CCR7	chemokine (C-C motif) receptor 7							CCL21	CCR7		known	literature supported
CCL21_CXCR3	CCL21	chemokine (C-C motif) ligand 21	CXCR3	chemokine (C-X-C motif) receptor 3							CCL21	CXCR3	11907075	known	literature supported
CCL22_CCR4	CCL22	chemokine (C-C motif) ligand 22	CCR4	chemokine (C-C motif) receptor 4							CCL22	CCR4		known	literature supported
CCL23_CCR1	CCL23	chemokine (C-C motif) ligand 23	CCR1	chemokine (C-C motif) receptor 1							CCL23	CCR1		known	literature supported
CCL24_CCR2	CCL24	chemokine (C-C motif) ligand 24	CCR2	chemokine (C-C motif) receptor 2							CCL24	CCR2		known	literature supported
CCL24_CCR3	CCL24	chemokine (C-C motif) ligand 24	CCR3	chemokine (C-C motif) receptor 3							CCL24	CCR3		known	literature supported
CCL25_ACKR2	CCL25	chemokine (C-C motif) ligand 25	ACKR2	atypical chemokine receptor 2							CCL25	CCBP2		novel	literature supported
CCL25_ACKR4	CCL25	chemokine (C-C motif) ligand 25	ACKR4	atypical chemokine receptor 4							CCL25	CCRL1		known	literature supported
CCL25_CCR10	CCL25	chemokine (C-C motif) ligand 25	CCR10	chemokine (C-C motif) receptor 10							CCL25	CCR10		novel	literature supported
CCL25_CCR9	CCL25	chemokine (C-C motif) ligand 25	CCR9	chemokine (C-C motif) receptor 9							CCL25	CCR9		known	literature supported
CCL26_CCR1	CCL26	chemokine (C-C motif) ligand 26	CCR1	chemokine (C-C motif) receptor 1							CCL26	CCR1		novel	literature supported
CCL26_CCR2	CCL26	chemokine (C-C motif) ligand 26	CCR2	chemokine (C-C motif) receptor 2							CCL26	CCR2		known	literature supported
CCL26_CCR3	CCL26	chemokine (C-C motif) ligand 26	CCR3	chemokine (C-C motif) receptor 3							CCL26	CCR3		known	literature supported
CCL27_ACKR2	CCL27	chemokine (C-C motif) ligand 27	ACKR2	atypical chemokine receptor 2							CCL27	CCBP2		novel	literature supported
CCL27_CCR10	CCL27	chemokine (C-C motif) ligand 27	CCR10	chemokine (C-C motif) receptor 10							CCL27	CCR10		known	literature supported
CCL28_ACKR2	CCL28	chemokine (C-C motif) ligand 28	ACKR2	atypical chemokine receptor 2							CCL28	CCBP2		novel	literature supported
CCL28_CCR10	CCL28	chemokine (C-C motif) ligand 28	CCR10	chemokine (C-C motif) receptor 10							CCL28	CCR10		known	literature supported
CCL28_CCR3	CCL28	chemokine (C-C motif) ligand 28	CCR3	chemokine (C-C motif) receptor 3							CCL28	CCR3		known	literature supported
CCL2_ACKR2	CCL2	chemokine (C-C motif) ligand 2	ACKR2	atypical chemokine receptor 2							CCL2	CCBP2		known	literature supported
CCL2_ACKR4	CCL2	chemokine (C-C motif) ligand 2	ACKR4	atypical chemokine receptor 4							CCL2	CCRL1		novel	literature supported
CCL2_CCR1	CCL2	chemokine (C-C motif) ligand 2	CCR1	chemokine (C-C motif) receptor 1							CCL2	CCR1		known	literature supported
CCL2_CCR10	CCL2	chemokine (C-C motif) ligand 2	CCR10	chemokine (C-C motif) receptor 10							CCL2	CCR10		novel	literature supported
CCL2_CCR2	CCL2	chemokine (C-C motif) ligand 2	CCR2	chemokine (C-C motif) receptor 2							CCL2	CCR2		known	literature supported
CCL2_CCR3	CCL2	chemokine (C-C motif) ligand 2	CCR3	chemokine (C-C motif) receptor 3							CCL2	CCR3		known	literature supported
CCL2_CCR4	CCL2	chemokine (C-C motif) ligand 2	CCR4	chemokine (C-C motif) receptor 4							CCL2	CCR4		known	literature supported
CCL2_CCR5	CCL2	chemokine (C-C motif) ligand 2	CCR5	chemokine (C-C motif) receptor 5 (gene/pseudogene)							CCL2	CCR5		known	literature supported
CCL2_DARC	CCL2	chemokine (C-C motif) ligand 2	DARC	Duffy blood group, atypical chemokine receptor							CCL2	DARC		known	literature supported
CCL3L1_CCR1	CCL3L1	chemokine (C-C motif) ligand 3-like 1	CCR1	chemokine (C-C motif) receptor 1								CCR1		novel	literature supported
CCL3L1_CCR3	CCL3L1	chemokine (C-C motif) ligand 3-like 1	CCR3	chemokine (C-C motif) receptor 3								CCR3		novel	literature supported
CCL3L1_CCR5	CCL3L1	chemokine (C-C motif) ligand 3-like 1	CCR5	chemokine (C-C motif) receptor 5 (gene/pseudogene)								CCR5		novel	literature supported
CCL3L3_ACKR2	CCL3L3	chemokine (C-C motif) ligand 3-like 3	ACKR2	atypical chemokine receptor 2								CCBP2		novel	literature supported
CCL3L3_CCR5	CCL3L3	chemokine (C-C motif) ligand 3-like 3	CCR5	chemokine (C-C motif) receptor 5 (gene/pseudogene)								CCR5		novel	literature supported
CCL3_ACKR2	CCL3	chemokine (C-C motif) ligand 3	ACKR2	atypical chemokine receptor 2							CCL3	CCBP2		novel	literature supported
CCL3_CCR1	CCL3	chemokine (C-C motif) ligand 3	CCR1	chemokine (C-C motif) receptor 1							CCL3	CCR1		known	literature supported
CCL3_CCR3	CCL3	chemokine (C-C motif) ligand 3	CCR3	chemokine (C-C motif) receptor 3							CCL3	CCR3		novel	literature supported
CCL3_CCR4	CCL3	chemokine (C-C motif) ligand 3	CCR4	chemokine (C-C motif) receptor 4							CCL3	CCR4		novel	literature supported
CCL3_CCR5	CCL3	chemokine (C-C motif) ligand 3	CCR5	chemokine (C-C motif) receptor 5 (gene/pseudogene)							CCL3	CCR5		known	literature supported
CCL4_ACKR2	CCL4	chemokine (C-C motif) ligand 4	ACKR2	atypical chemokine receptor 2							CCL4	CCBP2		known	literature supported
CCL4_CCR1	CCL4	chemokine (C-C motif) ligand 4	CCR1	chemokine (C-C motif) receptor 1							CCL4	CCR1		known	literature supported
CCL4_CCR3	CCL4	chemokine (C-C motif) ligand 4	CCR3	chemokine (C-C motif) receptor 3							CCL4	CCR3		novel	literature supported
CCL4_CCR5	CCL4	chemokine (C-C motif) ligand 4	CCR5	chemokine (C-C motif) receptor 5 (gene/pseudogene)							CCL4	CCR5		known	literature supported
CCL4_CCR8	CCL4	chemokine (C-C motif) ligand 4	CCR8	chemokine (C-C motif) receptor 8							CCL4	CCR8		known	literature supported
CCL5_ACKR2	CCL5	chemokine (C-C motif) ligand 5	ACKR2	atypical chemokine receptor 2							CCL5	CCBP2		known	literature supported
CCL5_ACKR4	CCL5	chemokine (C-C motif) ligand 5	ACKR4	atypical chemokine receptor 4							CCL5	CCRL1		novel	literature supported
CCL5_CCR1	CCL5	chemokine (C-C motif) ligand 5	CCR1	chemokine (C-C motif) receptor 1							CCL5	CCR1		known	literature supported
CCL5_CCR3	CCL5	chemokine (C-C motif) ligand 5	CCR3	chemokine (C-C motif) receptor 3							CCL5	CCR3		known	literature supported
CCL5_CCR4	CCL5	chemokine (C-C motif) ligand 5	CCR4	chemokine (C-C motif) receptor 4							CCL5	CCR4		known	literature supported
CCL5_CCR5	CCL5	chemokine (C-C motif) ligand 5	CCR5	chemokine (C-C motif) receptor 5 (gene/pseudogene)							CCL5	CCR5		known	literature supported
CCL5_CXCR3	CCL5	chemokine (C-C motif) ligand 5	CXCR3	chemokine (C-X-C motif) receptor 3							CCL5	CXCR3		known	literature supported
CCL5_DARC	CCL5	chemokine (C-C motif) ligand 5	DARC	Duffy blood group, atypical chemokine receptor							CCL5	DARC		known	literature supported
CCL5_GPR75	CCL5	chemokine (C-C motif) ligand 5	GPR75	G protein-coupled receptor 75							CCL5	GPR75		known	literature supported
CCL5_SDC1	CCL5	chemokine (C-C motif) ligand 5	SDC1	syndecan 1							CCL5	SDC1		novel	literature supported
CCL5_SDC4	CCL5	chemokine (C-C motif) ligand 5	SDC4	syndecan 4							CCL5	SDC4		novel	literature supported
CCL7_ACKR2	CCL7	chemokine (C-C motif) ligand 7	ACKR2	atypical chemokine receptor 2							CCL7	CCBP2		known	literature supported
CCL7_ACKR4	CCL7	chemokine (C-C motif) ligand 7	ACKR4	atypical chemokine receptor 4							CCL7	CCRL1		novel	literature supported
CCL7_CCR1	CCL7	chemokine (C-C motif) ligand 7	CCR1	chemokine (C-C motif) receptor 1							CCL7	CCR1		known	literature supported
CCL7_CCR10	CCL7	chemokine (C-C motif) ligand 7	CCR10	chemokine (C-C motif) receptor 10							CCL7	CCR10		novel	literature supported
CCL7_CCR2	CCL7	chemokine (C-C motif) ligand 7	CCR2	chemokine (C-C motif) receptor 2							CCL7	CCR2		known	literature supported
CCL7_CCR3	CCL7	chemokine (C-C motif) ligand 7	CCR3	chemokine (C-C motif) receptor 3							CCL7	CCR3		known	literature supported
CCL7_CCR5	CCL7	chemokine (C-C motif) ligand 7	CCR5	chemokine (C-C motif) receptor 5 (gene/pseudogene)							CCL7	CCR5		known	literature supported
CCL7_CXCR3	CCL7	chemokine (C-C motif) ligand 7	CXCR3	chemokine (C-X-C motif) receptor 3							CCL7	CXCR3		known	literature supported
CCL7_DARC	CCL7	chemokine (C-C motif) ligand 7	DARC	Duffy blood group, atypical chemokine receptor							CCL7	DARC		novel	literature supported
CCL8_ACKR2	CCL8	chemokine (C-C motif) ligand 8	ACKR2	atypical chemokine receptor 2							CCL8	CCBP2		known	literature supported
CCL8_ACKR4	CCL8	chemokine (C-C motif) ligand 8	ACKR4	atypical chemokine receptor 4							CCL8	CCRL1		novel	literature supported
CCL8_CCR1	CCL8	chemokine (C-C motif) ligand 8	CCR1	chemokine (C-C motif) receptor 1							CCL8	CCR1		known	literature supported
CCL8_CCR2	CCL8	chemokine (C-C motif) ligand 8	CCR2	chemokine (C-C motif) receptor 2							CCL8	CCR2		known	literature supported
CCL8_CCR3	CCL8	chemokine (C-C motif) ligand 8	CCR3	chemokine (C-C motif) receptor 3							CCL8	CCR3		known	literature supported
CCL8_CCR5	CCL8	chemokine (C-C motif) ligand 8	CCR5	chemokine (C-C motif) receptor 5 (gene/pseudogene)							CCL8	CCR5		known	literature supported
CCL8_DARC	CCL8	chemokine (C-C motif) ligand 8	DARC	Duffy blood group, atypical chemokine receptor							CCL8	DARC		novel	literature supported
CD14_ITGA4	CD14	CD14 molecule	ITGA4	integrin, alpha 4 (antigen CD49D, alpha 4 subunit of VLA-4 receptor)									17274987	novel	literature supported
CD14_ITGB1	CD14	CD14 molecule	ITGB1	integrin, beta 1 (fibronectin receptor, beta polypeptide, antigen CD29 includes MDF2, MSK12)									17274987	novel	literature supported
CD24_SELP	CD24	CD24 molecule	SELP	selectin P (granule membrane protein 140kDa, antigen CD62)							CD24	SELP		known	literature supported
CD34_SELL	CD34	CD34 molecule	SELL	selectin L							CD34	SELL		known	literature supported
CD34_SELP	CD34	CD34 molecule	SELP	selectin P (granule membrane protein 140kDa, antigen CD62)							CD34	SELP		novel	putative
CD40LG_CD40	CD40LG	CD40 ligand	CD40	CD40 molecule, TNF receptor superfamily member 5							CD40LG	CD40		known	literature supported
CD40LG_ITGAM	CD40LG	CD40 ligand	ITGAM	integrin, alpha M (complement component 3 receptor 3 subunit)							CD40LG	ITGAM		novel	putative
CD40LG_ITGB2	CD40LG	CD40 ligand	ITGB2	integrin, beta 2 (complement component 3 receptor 3 and 4 subunit)							CD40LG	ITGB2		novel	putative
CD40LG_TRAF3	CD40LG	CD40 ligand	TRAF3	TNF receptor-associated factor 3							CD40LG	TRAF3		novel	putative
CD55_CD97	CD55	CD55 molecule, decay accelerating factor for complement (Cromer blood group)	CD97	CD97 molecule							CD55	CD97		known	literature supported
CD55_CR1	CD55	CD55 molecule, decay accelerating factor for complement (Cromer blood group)	CR1	complement component (3b/4b) receptor 1 (Knops blood group)							CD55			novel	literature supported
CD55_EMR2	CD55	CD55 molecule, decay accelerating factor for complement (Cromer blood group)	EMR2	egf-like module containing, mucin-like, hormone receptor-like 2							CD55	EMR2		novel	putative
CD5L_CD5	CD5L	CD5 molecule-like	CD5	CD5 molecule									9723705	novel	literature supported
CD70_CD27	CD70	CD70 molecule	CD27	CD27 molecule							TNFSF7	TNFRSF7		known	literature supported
CDH1_CDH2	CDH1	cadherin 1, type 1, E-cadherin (epithelial)	CDH2	cadherin 2, type 1, N-cadherin (neuronal)							CDH1			novel	putative
CDH1_EGFR	CDH1	cadherin 1, type 1, E-cadherin (epithelial)	EGFR	epidermal growth factor receptor							CDH1	EGFR		novel	literature supported
CDH1_ERBB3	CDH1	cadherin 1, type 1, E-cadherin (epithelial)	ERBB3	v-erb-b2 avian erythroblastic leukemia viral oncogene homolog 3							CDH1	ERBB3		novel	putative
CDH1_IGF1R	CDH1	cadherin 1, type 1, E-cadherin (epithelial)	IGF1R	insulin-like growth factor 1 receptor							CDH1	IGF1R	22479204	novel	literature supported
CDH1_ITGAE	CDH1	cadherin 1, type 1, E-cadherin (epithelial)	ITGAE	integrin, alpha E (antigen CD103, human mucosal lymphocyte antigen 1; alpha polypeptide)							CDH1	ITGAE		known	literature supported
CDH1_ITGB7	CDH1	cadherin 1, type 1, E-cadherin (epithelial)	ITGB7	integrin, beta 7							CDH1	ITGB7		known	literature supported
CDH1_KLRG1	CDH1	cadherin 1, type 1, E-cadherin (epithelial)	KLRG1	killer cell lectin-like receptor subfamily G, member 1							CDH1	KLRG1		novel	putative
CDH1_LRP5	CDH1	cadherin 1, type 1, E-cadherin (epithelial)	LRP5	low density lipoprotein receptor-related protein 5							CDH1	LRP5		novel	putative
CDH1_PTPRF	CDH1	cadherin 1, type 1, E-cadherin (epithelial)	PTPRF	protein tyrosine phosphatase, receptor type, F							CDH1	PTPRF		novel	literature supported
CDH1_PTPRM	CDH1	cadherin 1, type 1, E-cadherin (epithelial)	PTPRM	protein tyrosine phosphatase, receptor type, M							CDH1	PTPRM		novel	literature supported
CELA3B_CHRM3	CELA3B	chymotrypsin-like elastase family, member 3B	CHRM3	cholinergic receptor, muscarinic 3								CHRM3		novel	putative
CEL_CXCR4	CEL	carboxyl ester lipase	CXCR4	chemokine (C-X-C motif) receptor 4									18037996	novel	literature supported
CFH_ITGAM	CFH	complement factor H	ITGAM	integrin, alpha M (complement component 3 receptor 3 subunit)							CFH	ITGAM		novel	literature supported
CFH_SELL	CFH	complement factor H	SELL	selectin L							CFH	SELL		known	literature supported
CGA_FSHR	CGA	glycoprotein hormones, alpha polypeptide	FSHR	follicle stimulating hormone receptor							CGA	FSHR		known	literature supported
CGA_LHCGR	CGA	glycoprotein hormones, alpha polypeptide	LHCGR	luteinizing hormone/choriogonadotropin receptor							CGA	LHCGR		known	literature supported
CGA_SIRPA	CGA	glycoprotein hormones, alpha polypeptide	SIRPA	signal-regulatory protein alpha							CGA			novel	putative
CGA_TSHR	CGA	glycoprotein hormones, alpha polypeptide	TSHR	thyroid stimulating hormone receptor							CGA	TSHR		known	literature supported
CGB8_SIRPA	CGB8	chorionic gonadotropin, beta polypeptide 8	SIRPA	signal-regulatory protein alpha										novel	putative
CGB_LHCGR	CGB	chorionic gonadotropin, beta polypeptide	LHCGR	luteinizing hormone/choriogonadotropin receptor							CGB	LHCGR		known	literature supported
CGN_F11R	CGN	cingulin	F11R	F11 receptor										novel	literature supported
CGN_OCLN	CGN	cingulin	OCLN	occludin										novel	putative
CGN_TGFBR1	CGN	cingulin	TGFBR1	transforming growth factor, beta receptor 1								TGFBR1		novel	putative
CGN_TGFBR2	CGN	cingulin	TGFBR2	transforming growth factor, beta receptor II (70/80kDa)								TGFBR2		novel	putative
CHAD_ITGA2	CHAD	chondroadherin	ITGA2	integrin, alpha 2 (CD49B, alpha 2 subunit of VLA-2 receptor)							CHAD	ITGA2		known	literature supported
CHAD_ITGB1	CHAD	chondroadherin	ITGB1	integrin, beta 1 (fibronectin receptor, beta polypeptide, antigen CD29 includes MDF2, MSK12)							CHAD	ITGB1		known	literature supported
CLCF1_CNTFR	CLCF1	cardiotrophin-like cytokine factor 1	CNTFR	ciliary neurotrophic factor receptor							CLCF1	CNTFR		known	literature supported
CLCF1_CRLF1	CLCF1	cardiotrophin-like cytokine factor 1	CRLF1	cytokine receptor-like factor 1							CLCF1	CRLF1		known	literature supported
CLCF1_IL6ST	CLCF1	cardiotrophin-like cytokine factor 1	IL6ST	interleukin 6 signal transducer (gp130, oncostatin M receptor)							CLCF1	IL6ST		known	literature supported
CLCF1_LIFR	CLCF1	cardiotrophin-like cytokine factor 1	LIFR	leukemia inhibitory factor receptor alpha							CLCF1	LIFR		known	literature supported
CLEC11A_KIT	CLEC11A	C-type lectin domain family 11, member A	KIT	v-kit Hardy-Zuckerman 4 feline sarcoma viral oncogene homolog							CLEC11A	KIT		known	putative
CLEC3A_CLEC10A	CLEC3A	C-type lectin domain family 3, member A	CLEC10A	C-type lectin domain family 10, member A								CLEC10A		novel	putative
CLEC3A_CLEC2B	CLEC3A	C-type lectin domain family 3, member A	CLEC2B	C-type lectin domain family 2, member B										novel	putative
CNTF_CNTFR	CNTF	ciliary neurotrophic factor	CNTFR	ciliary neurotrophic factor receptor							CNTF	CNTFR		known	literature supported
CNTF_IL6R	CNTF	ciliary neurotrophic factor	IL6R	interleukin 6 receptor							CNTF	IL6R		novel	literature supported
CNTF_IL6ST	CNTF	ciliary neurotrophic factor	IL6ST	interleukin 6 signal transducer (gp130, oncostatin M receptor)							CNTF	IL6ST		known	literature supported
CNTF_LIFR	CNTF	ciliary neurotrophic factor	LIFR	leukemia inhibitory factor receptor alpha							CNTF	LIFR		known	literature supported
CNTN2_CNTN1	CNTN2	contactin 2 (axonal)	CNTN1	contactin 1								CNTN1		novel	literature supported
CNTN2_CNTNAP2	CNTN2	contactin 2 (axonal)	CNTNAP2	contactin associated protein-like 2										novel	literature supported
CNTN2_NRCAM	CNTN2	contactin 2 (axonal)	NRCAM	neuronal cell adhesion molecule										novel	literature supported
CNTN2_NRP1	CNTN2	contactin 2 (axonal)	NRP1	neuropilin 1								NRP1		novel	putative
CNTN4_PTPRG	CNTN4	contactin 4	PTPRG	protein tyrosine phosphatase, receptor type, G									20133774	novel	literature supported
COL11A1_DDR1	COL11A1	collagen, type XI, alpha 1	DDR1	discoidin domain receptor tyrosine kinase 1								DDR1		novel	literature supported
COL11A1_ITGA2	COL11A1	collagen, type XI, alpha 1	ITGA2	integrin, alpha 2 (CD49B, alpha 2 subunit of VLA-2 receptor)								ITGA2		novel	putative
COL11A1_ITGB1	COL11A1	collagen, type XI, alpha 1	ITGB1	integrin, beta 1 (fibronectin receptor, beta polypeptide, antigen CD29 includes MDF2, MSK12)								ITGB1		novel	putative
COL14A1_CD44	COL14A1	collagen, type XIV, alpha 1	CD44	CD44 molecule (Indian blood group)								CD44		novel	literature supported
COL18A1_GPC1	COL18A1	collagen, type XVIII, alpha 1	GPC1	glypican 1							COL18A1	GPC1		known	literature supported
COL18A1_GPC4	COL18A1	collagen, type XVIII, alpha 1	GPC4	glypican 4							COL18A1			novel	literature supported
COL18A1_ITGA5	COL18A1	collagen, type XVIII, alpha 1	ITGA5	integrin, alpha 5 (fibronectin receptor, alpha polypeptide)							COL18A1	ITGA5		known	literature supported
COL18A1_ITGB1	COL18A1	collagen, type XVIII, alpha 1	ITGB1	integrin, beta 1 (fibronectin receptor, beta polypeptide, antigen CD29 includes MDF2, MSK12)							COL18A1	ITGB1		known	literature supported
COL18A1_KDR	COL18A1	collagen, type XVIII, alpha 1	KDR	kinase insert domain receptor (a type III receptor tyrosine kinase)							COL18A1	KDR		novel	literature supported
COL1A1_CD36	COL1A1	collagen, type I, alpha 1	CD36	CD36 molecule (thrombospondin receptor)							COL1A1	CD36		novel	literature supported
COL1A1_CD44	COL1A1	collagen, type I, alpha 1	CD44	CD44 molecule (Indian blood group)							COL1A1	CD44		novel	literature supported
COL1A1_CD93	COL1A1	collagen, type I, alpha 1	CD93	CD93 molecule							COL1A1	CD93		novel	literature supported
COL1A1_DDR1	COL1A1	collagen, type I, alpha 1	DDR1	discoidin domain receptor tyrosine kinase 1							COL1A1	DDR1		known	literature supported
COL1A1_DDR2	COL1A1	collagen, type I, alpha 1	DDR2	discoidin domain receptor tyrosine kinase 2							COL1A1	DDR2		known	literature supported
COL1A1_FLT4	COL1A1	collagen, type I, alpha 1	FLT4	fms-related tyrosine kinase 4							COL1A1	FLT4		novel	putative
COL1A1_ITGA1	COL1A1	collagen, type I, alpha 1	ITGA1	integrin, alpha 1							COL1A1	ITGA1		novel	putative
COL1A1_ITGA11	COL1A1	collagen, type I, alpha 1	ITGA11	integrin, alpha 11							COL1A1	ITGA11		known	literature supported
COL1A1_ITGA2	COL1A1	collagen, type I, alpha 1	ITGA2	integrin, alpha 2 (CD49B, alpha 2 subunit of VLA-2 receptor)							COL1A1	ITGA2		known	literature supported
COL1A1_ITGA5	COL1A1	collagen, type I, alpha 1	ITGA5	integrin, alpha 5 (fibronectin receptor, alpha polypeptide)							COL1A1	ITGA5		novel	literature supported
COL1A1_ITGAV	COL1A1	collagen, type I, alpha 1	ITGAV	integrin, alpha V							COL1A1	ITGAV		novel	putative
COL1A1_ITGB1	COL1A1	collagen, type I, alpha 1	ITGB1	integrin, beta 1 (fibronectin receptor, beta polypeptide, antigen CD29 includes MDF2, MSK12)							COL1A1	ITGB1		known	literature supported
COL1A1_TMPRSS6	COL1A1	collagen, type I, alpha 1	TMPRSS6	transmembrane protease, serine 6							COL1A1			novel	literature supported
COL1A2_CD36	COL1A2	collagen, type I, alpha 2	CD36	CD36 molecule (thrombospondin receptor)								CD36		novel	literature supported
COL1A2_CD44	COL1A2	collagen, type I, alpha 2	CD44	CD44 molecule (Indian blood group)								CD44		novel	literature supported
COL1A2_CD93	COL1A2	collagen, type I, alpha 2	CD93	CD93 molecule								CD93		novel	literature supported
COL1A2_FLT4	COL1A2	collagen, type I, alpha 2	FLT4	fms-related tyrosine kinase 4								FLT4		novel	putative
COL1A2_ITGA1	COL1A2	collagen, type I, alpha 2	ITGA1	integrin, alpha 1								ITGA1		novel	putative
COL1A2_ITGA11	COL1A2	collagen, type I, alpha 2	ITGA11	integrin, alpha 11								ITGA11		novel	putative
COL1A2_ITGA2	COL1A2	collagen, type I, alpha 2	ITGA2	integrin, alpha 2 (CD49B, alpha 2 subunit of VLA-2 receptor)								ITGA2		novel	literature supported
COL1A2_ITGA2B	COL1A2	collagen, type I, alpha 2	ITGA2B	integrin, alpha 2b (platelet glycoprotein IIb of IIb/IIIa complex, antigen CD41)								ITGA2B		novel	literature supported
COL1A2_ITGAV	COL1A2	collagen, type I, alpha 2	ITGAV	integrin, alpha V								ITGAV		novel	putative
COL1A2_ITGB1	COL1A2	collagen, type I, alpha 2	ITGB1	integrin, beta 1 (fibronectin receptor, beta polypeptide, antigen CD29 includes MDF2, MSK12)								ITGB1		novel	putative
COL1A2_ITGB3	COL1A2	collagen, type I, alpha 2	ITGB3	integrin, beta 3 (platelet glycoprotein IIIa, antigen CD61)								ITGB3		novel	literature supported
COL2A1_DDR1	COL2A1	collagen, type II, alpha 1	DDR1	discoidin domain receptor tyrosine kinase 1							COL2A1	DDR1		novel	literature supported
COL2A1_ITGA1	COL2A1	collagen, type II, alpha 1	ITGA1	integrin, alpha 1							COL2A1	ITGA1		novel	putative
COL2A1_ITGA10	COL2A1	collagen, type II, alpha 1	ITGA10	integrin, alpha 10							COL2A1	ITGA10		known	literature supported
COL2A1_ITGA2	COL2A1	collagen, type II, alpha 1	ITGA2	integrin, alpha 2 (CD49B, alpha 2 subunit of VLA-2 receptor)							COL2A1	ITGA2		known	literature supported
COL2A1_ITGA2B	COL2A1	collagen, type II, alpha 1	ITGA2B	integrin, alpha 2b (platelet glycoprotein IIb of IIb/IIIa complex, antigen CD41)							COL2A1	ITGA2B		novel	literature supported
COL2A1_ITGB1	COL2A1	collagen, type II, alpha 1	ITGB1	integrin, beta 1 (fibronectin receptor, beta polypeptide, antigen CD29 includes MDF2, MSK12)							COL2A1	ITGB1		known	literature supported
COL2A1_MAG	COL2A1	collagen, type II, alpha 1	MAG	myelin associated glycoprotein							COL2A1			novel	literature supported
COL2A1_OR1E1	COL2A1	collagen, type II, alpha 1	OR1E1	olfactory receptor, family 1, subfamily E, member 1							COL2A1	OR1E1		novel	putative
COL2A1_TNFRSF10A	COL2A1	collagen, type II, alpha 1	TNFRSF10A	tumor necrosis factor receptor superfamily, member 10a							COL2A1	TNFRSF10A		novel	literature supported
COL3A1_DDR1	COL3A1	collagen, type III, alpha 1	DDR1	discoidin domain receptor tyrosine kinase 1								DDR1		novel	literature supported
COL3A1_DDR2	COL3A1	collagen, type III, alpha 1	DDR2	discoidin domain receptor tyrosine kinase 2								DDR2		novel	literature supported
COL3A1_ITGA2	COL3A1	collagen, type III, alpha 1	ITGA2	integrin, alpha 2 (CD49B, alpha 2 subunit of VLA-2 receptor)								ITGA2		novel	putative
COL3A1_ITGB1	COL3A1	collagen, type III, alpha 1	ITGB1	integrin, beta 1 (fibronectin receptor, beta polypeptide, antigen CD29 includes MDF2, MSK12)								ITGB1		novel	putative
COL3A1_MAG	COL3A1	collagen, type III, alpha 1	MAG	myelin associated glycoprotein										novel	literature supported
COL4A1_CD47	COL4A1	collagen, type IV, alpha 1	CD47	CD47 molecule							COL4A1	CD47		novel	putative
COL4A1_CD93	COL4A1	collagen, type IV, alpha 1	CD93	CD93 molecule							COL4A1	CD93		novel	literature supported
COL4A1_ITGA1	COL4A1	collagen, type IV, alpha 1	ITGA1	integrin, alpha 1							COL4A1	ITGA1		known	literature supported
COL4A1_ITGA2	COL4A1	collagen, type IV, alpha 1	ITGA2	integrin, alpha 2 (CD49B, alpha 2 subunit of VLA-2 receptor)							COL4A1	ITGA2		novel	putative
COL4A1_ITGAV	COL4A1	collagen, type IV, alpha 1	ITGAV	integrin, alpha V							COL4A1	ITGAV	14610079	novel	literature supported
COL4A1_ITGB1	COL4A1	collagen, type IV, alpha 1	ITGB1	integrin, beta 1 (fibronectin receptor, beta polypeptide, antigen CD29 includes MDF2, MSK12)							COL4A1	ITGB1		known	literature supported
COL4A1_ITGB8	COL4A1	collagen, type IV, alpha 1	ITGB8	integrin, beta 8							COL4A1	ITGB8		known	literature supported
COL4A2_CD93	COL4A2	collagen, type IV, alpha 2	CD93	CD93 molecule								CD93		novel	literature supported
COL4A3_CD47	COL4A3	collagen, type IV, alpha 3 (Goodpasture antigen)	CD47	CD47 molecule								CD47	10493512	novel	literature supported
COL4A3_CD93	COL4A3	collagen, type IV, alpha 3 (Goodpasture antigen)	CD93	CD93 molecule								CD93		novel	literature supported
COL4A3_ITGA1	COL4A3	collagen, type IV, alpha 3 (Goodpasture antigen)	ITGA1	integrin, alpha 1								ITGA1		novel	putative
COL4A3_ITGA2	COL4A3	collagen, type IV, alpha 3 (Goodpasture antigen)	ITGA2	integrin, alpha 2 (CD49B, alpha 2 subunit of VLA-2 receptor)								ITGA2		novel	putative
COL4A3_ITGAV	COL4A3	collagen, type IV, alpha 3 (Goodpasture antigen)	ITGAV	integrin, alpha V								ITGAV	12842087	novel	literature supported
COL4A3_ITGB1	COL4A3	collagen, type IV, alpha 3 (Goodpasture antigen)	ITGB1	integrin, beta 1 (fibronectin receptor, beta polypeptide, antigen CD29 includes MDF2, MSK12)								ITGB1		novel	putative
COL4A4_CD47	COL4A4	collagen, type IV, alpha 4	CD47	CD47 molecule								CD47		novel	putative
COL4A4_CD93	COL4A4	collagen, type IV, alpha 4	CD93	CD93 molecule								CD93		novel	literature supported
COL4A4_ITGA1	COL4A4	collagen, type IV, alpha 4	ITGA1	integrin, alpha 1								ITGA1		novel	putative
COL4A4_ITGA2	COL4A4	collagen, type IV, alpha 4	ITGA2	integrin, alpha 2 (CD49B, alpha 2 subunit of VLA-2 receptor)								ITGA2		novel	putative
COL4A4_ITGAV	COL4A4	collagen, type IV, alpha 4	ITGAV	integrin, alpha V								ITGAV		novel	putative
COL4A4_ITGB1	COL4A4	collagen, type IV, alpha 4	ITGB1	integrin, beta 1 (fibronectin receptor, beta polypeptide, antigen CD29 includes MDF2, MSK12)								ITGB1		novel	putative
COL4A5_CD47	COL4A5	collagen, type IV, alpha 5	CD47	CD47 molecule								CD47		novel	putative
COL4A5_CD93	COL4A5	collagen, type IV, alpha 5	CD93	CD93 molecule								CD93		novel	literature supported
COL4A5_ITGA1	COL4A5	collagen, type IV, alpha 5	ITGA1	integrin, alpha 1								ITGA1		novel	putative
COL4A5_ITGA2	COL4A5	collagen, type IV, alpha 5	ITGA2	integrin, alpha 2 (CD49B, alpha 2 subunit of VLA-2 receptor)								ITGA2		novel	putative
COL4A5_ITGAV	COL4A5	collagen, type IV, alpha 5	ITGAV	integrin, alpha V								ITGAV		novel	putative
COL4A5_ITGB1	COL4A5	collagen, type IV, alpha 5	ITGB1	integrin, beta 1 (fibronectin receptor, beta polypeptide, antigen CD29 includes MDF2, MSK12)								ITGB1		novel	putative
COL4A6_CD47	COL4A6	collagen, type IV, alpha 6	CD47	CD47 molecule								CD47		novel	putative
COL4A6_CD93	COL4A6	collagen, type IV, alpha 6	CD93	CD93 molecule								CD93		novel	literature supported
COL4A6_ITGA1	COL4A6	collagen, type IV, alpha 6	ITGA1	integrin, alpha 1								ITGA1		novel	putative
COL4A6_ITGA2	COL4A6	collagen, type IV, alpha 6	ITGA2	integrin, alpha 2 (CD49B, alpha 2 subunit of VLA-2 receptor)								ITGA2		novel	putative
COL4A6_ITGAV	COL4A6	collagen, type IV, alpha 6	ITGAV	integrin, alpha V								ITGAV		novel	putative
COL4A6_ITGB1	COL4A6	collagen, type IV, alpha 6	ITGB1	integrin, beta 1 (fibronectin receptor, beta polypeptide, antigen CD29 includes MDF2, MSK12)								ITGB1		novel	putative
COL5A1_ITGA1	COL5A1	collagen, type V, alpha 1	ITGA1	integrin, alpha 1								ITGA1		novel	putative
COL5A1_ITGB1	COL5A1	collagen, type V, alpha 1	ITGB1	integrin, beta 1 (fibronectin receptor, beta polypeptide, antigen CD29 includes MDF2, MSK12)								ITGB1		novel	putative
COL5A1_SDC3	COL5A1	collagen, type V, alpha 1	SDC3	syndecan 3								SDC3		novel	literature supported
COL5A2_DDR1	COL5A2	collagen, type V, alpha 2	DDR1	discoidin domain receptor tyrosine kinase 1								DDR1		novel	literature supported
COL5A2_ITGA1	COL5A2	collagen, type V, alpha 2	ITGA1	integrin, alpha 1								ITGA1		novel	putative
COL5A2_ITGB1	COL5A2	collagen, type V, alpha 2	ITGB1	integrin, beta 1 (fibronectin receptor, beta polypeptide, antigen CD29 includes MDF2, MSK12)								ITGB1		novel	putative
COL5A3_SDC3	COL5A3	collagen, type V, alpha 3	SDC3	syndecan 3							COL5A3	SDC3		known	literature supported
COL6A1_ITGA1	COL6A1	collagen, type VI, alpha 1	ITGA1	integrin, alpha 1								ITGA1		novel	putative
COL6A1_ITGA2	COL6A1	collagen, type VI, alpha 1	ITGA2	integrin, alpha 2 (CD49B, alpha 2 subunit of VLA-2 receptor)								ITGA2		novel	putative
COL6A1_ITGA6	COL6A1	collagen, type VI, alpha 1	ITGA6	integrin, alpha 6								ITGA6		novel	putative
COL6A1_ITGB1	COL6A1	collagen, type VI, alpha 1	ITGB1	integrin, beta 1 (fibronectin receptor, beta polypeptide, antigen CD29 includes MDF2, MSK12)								ITGB1		novel	putative
COL6A2_ITGA1	COL6A2	collagen, type VI, alpha 2	ITGA1	integrin, alpha 1								ITGA1		novel	putative
COL6A2_ITGA2	COL6A2	collagen, type VI, alpha 2	ITGA2	integrin, alpha 2 (CD49B, alpha 2 subunit of VLA-2 receptor)								ITGA2		novel	putative
COL6A2_ITGB1	COL6A2	collagen, type VI, alpha 2	ITGB1	integrin, beta 1 (fibronectin receptor, beta polypeptide, antigen CD29 includes MDF2, MSK12)								ITGB1		novel	putative
COL6A3_ITGA1	COL6A3	collagen, type VI, alpha 3	ITGA1	integrin, alpha 1								ITGA1		novel	putative
COL6A3_ITGA2	COL6A3	collagen, type VI, alpha 3	ITGA2	integrin, alpha 2 (CD49B, alpha 2 subunit of VLA-2 receptor)								ITGA2		novel	putative
COL6A3_ITGB1	COL6A3	collagen, type VI, alpha 3	ITGB1	integrin, beta 1 (fibronectin receptor, beta polypeptide, antigen CD29 includes MDF2, MSK12)								ITGB1		novel	putative
COL7A1_ITGA2	COL7A1	collagen, type VII, alpha 1	ITGA2	integrin, alpha 2 (CD49B, alpha 2 subunit of VLA-2 receptor)								ITGA2		novel	putative
COL7A1_ITGB1	COL7A1	collagen, type VII, alpha 1	ITGB1	integrin, beta 1 (fibronectin receptor, beta polypeptide, antigen CD29 includes MDF2, MSK12)								ITGB1		novel	putative
COL8A1_ITGA1	COL8A1	collagen, type VIII, alpha 1	ITGA1	integrin, alpha 1								ITGA1		novel	literature supported
COL8A1_ITGA2	COL8A1	collagen, type VIII, alpha 1	ITGA2	integrin, alpha 2 (CD49B, alpha 2 subunit of VLA-2 receptor)								ITGA2		novel	literature supported
COL9A1_MAG	COL9A1	collagen, type IX, alpha 1	MAG	myelin associated glycoprotein										novel	literature supported
COL9A2_MAG	COL9A2	collagen, type IX, alpha 2	MAG	myelin associated glycoprotein										novel	literature supported
COL9A3_MAG	COL9A3	collagen, type IX, alpha 3	MAG	myelin associated glycoprotein										novel	literature supported
COLQ_MUSK	COLQ	collagen-like tail subunit (single strand of homotrimer) of asymmetric acetylcholinesterase	MUSK	muscle, skeletal, receptor tyrosine kinase								MUSK		novel	literature supported
CORT_GHSR	CORT	cortistatin	GHSR	growth hormone secretagogue receptor							CORT	GHSR		known	literature supported
CORT_MRGPRX2	CORT	cortistatin	MRGPRX2	MAS-related GPR, member X2							CORT	MRGPRX2		known	literature supported
CORT_SSTR1	CORT	cortistatin	SSTR1	somatostatin receptor 1							CORT	SSTR1		known	literature supported
CORT_SSTR2	CORT	cortistatin	SSTR2	somatostatin receptor 2							CORT	SSTR2		known	literature supported
CORT_SSTR3	CORT	cortistatin	SSTR3	somatostatin receptor 3							CORT	SSTR3		known	literature supported
CORT_SSTR4	CORT	cortistatin	SSTR4	somatostatin receptor 4							CORT	SSTR4		known	literature supported
CORT_SSTR5	CORT	cortistatin	SSTR5	somatostatin receptor 5							CORT	SSTR5		known	literature supported
CPAMD8_SCTR	CPAMD8	C3 and PZP-like, alpha-2-macroglobulin domain containing 8	SCTR	secretin receptor								SCTR		novel	literature supported
CP_SLC40A1	CP	ceruloplasmin (ferroxidase)	SLC40A1	solute carrier family 40 (iron-regulated transporter), member 1									24921009	novel	literature supported
CRH_CRHR1	CRH	corticotropin releasing hormone	CRHR1	corticotropin releasing hormone receptor 1							CRH	CRHR1		known	literature supported
CRH_CRHR2	CRH	corticotropin releasing hormone	CRHR2	corticotropin releasing hormone receptor 2							CRH	CRHR2		known	literature supported
CRH_MC2R	CRH	corticotropin releasing hormone	MC2R	melanocortin 2 receptor (adrenocorticotropic hormone)							CRH	MC2R		known	literature supported
CRP_OLR1	CRP	C-reactive protein, pentraxin-related	OLR1	oxidized low density lipoprotein (lectin-like) receptor 1									21821723	novel	literature supported
CSF1_CSF1R	CSF1	colony stimulating factor 1 (macrophage)	CSF1R	colony stimulating factor 1 receptor							CSF1	CSF1R		known	literature supported
CSF2_CSF1R	CSF2	colony stimulating factor 2 (granulocyte-macrophage)	CSF1R	colony stimulating factor 1 receptor							CSF2	CSF1R		known	literature supported
CSF2_CSF2RA	CSF2	colony stimulating factor 2 (granulocyte-macrophage)	CSF2RA	colony stimulating factor 2 receptor, alpha, low-affinity (granulocyte-macrophage)							CSF2	CSF2RA		known	literature supported
CSF2_CSF2RB	CSF2	colony stimulating factor 2 (granulocyte-macrophage)	CSF2RB	colony stimulating factor 2 receptor, beta, low-affinity (granulocyte-macrophage)							CSF2	CSF2RB		known	literature supported
CSF2_CSF3R	CSF2	colony stimulating factor 2 (granulocyte-macrophage)	CSF3R	colony stimulating factor 3 receptor (granulocyte)							CSF2	CSF3R		known	literature supported
CSF2_IL3RA	CSF2	colony stimulating factor 2 (granulocyte-macrophage)	IL3RA	interleukin 3 receptor, alpha (low affinity)							CSF2	IL3RA		novel	literature supported
CSF2_ITGA9	CSF2	colony stimulating factor 2 (granulocyte-macrophage)	ITGA9	integrin, alpha 9							CSF2	ITGA9		novel	putative
CSF2_ITGB1	CSF2	colony stimulating factor 2 (granulocyte-macrophage)	ITGB1	integrin, beta 1 (fibronectin receptor, beta polypeptide, antigen CD29 includes MDF2, MSK12)							CSF2	ITGB1		novel	putative
CSF2_SDC2	CSF2	colony stimulating factor 2 (granulocyte-macrophage)	SDC2	syndecan 2							CSF2	SDC2		novel	literature supported
CSF3_CSF1R	CSF3	colony stimulating factor 3 (granulocyte)	CSF1R	colony stimulating factor 1 receptor								CSF1R		known	literature supported
CSF3_CSF3R	CSF3	colony stimulating factor 3 (granulocyte)	CSF3R	colony stimulating factor 3 receptor (granulocyte)								CSF3R		known	literature supported
CSH1_PRLR	CSH1	chorionic somatomammotropin hormone 1 (placental lactogen)	PRLR	prolactin receptor								PRLR		known	literature supported
CSH2_PRLR	CSH2	chorionic somatomammotropin hormone 2	PRLR	prolactin receptor								PRLR		known	literature supported
CSHL1_GHR	CSHL1	chorionic somatomammotropin hormone-like 1	GHR	growth hormone receptor								GHR		novel	putative
CSHL1_PRLR	CSHL1	chorionic somatomammotropin hormone-like 1	PRLR	prolactin receptor								PRLR		known	literature supported
CTF1_IL6ST	CTF1	cardiotrophin 1	IL6ST	interleukin 6 signal transducer (gp130, oncostatin M receptor)								IL6ST		known	literature supported
CTF1_LIFR	CTF1	cardiotrophin 1	LIFR	leukemia inhibitory factor receptor alpha								LIFR		known	literature supported
CTGF_ERBB4	CTGF	connective tissue growth factor	ERBB4	v-erb-b2 avian erythroblastic leukemia viral oncogene homolog 4							CTGF	ERBB4		novel	literature supported
CTGF_ITGA5	CTGF	connective tissue growth factor	ITGA5	integrin, alpha 5 (fibronectin receptor, alpha polypeptide)									18167060	novel	literature supported
CTGF_ITGAM	CTGF	connective tissue growth factor	ITGAM	integrin, alpha M (complement component 3 receptor 3 subunit)							CTGF	ITGAM		known	literature supported
CTGF_ITGB2	CTGF	connective tissue growth factor	ITGB2	integrin, beta 2 (complement component 3 receptor 3 and 4 subunit)							CTGF	ITGB2		known	literature supported
CTGF_LRP1	CTGF	connective tissue growth factor	LRP1	low density lipoprotein receptor-related protein 1							CTGF	LRP1		novel	literature supported
CTGF_LRP6	CTGF	connective tissue growth factor	LRP6	low density lipoprotein receptor-related protein 6							CTGF	LRP6		known	literature supported
CTGF_NTRK1	CTGF	connective tissue growth factor	NTRK1	neurotrophic tyrosine kinase, receptor, type 1							CTGF	NTRK1	15601748	novel	literature supported
CTHRC1_FZD3	CTHRC1	collagen triple helix repeat containing 1	FZD3	frizzled class receptor 3									18606138	novel	literature supported
CTHRC1_FZD5	CTHRC1	collagen triple helix repeat containing 1	FZD5	frizzled class receptor 5								FZD5	18606138	novel	literature supported
CTHRC1_FZD6	CTHRC1	collagen triple helix repeat containing 1	FZD6	frizzled class receptor 6								FZD6	18606138	novel	literature supported
CUBN_LRP2	CUBN	cubilin (intrinsic factor-cobalamin receptor)	LRP2	low density lipoprotein receptor-related protein 2								LRP2		novel	literature supported
CX3CL1_CX3CR1	CX3CL1	chemokine (C-X3-C motif) ligand 1	CX3CR1	chemokine (C-X3-C motif) receptor 1							CX3CL1	CX3CR1		known	literature supported
CXCL10_CCR3	CXCL10	chemokine (C-X-C motif) ligand 10	CCR3	chemokine (C-C motif) receptor 3							CXCL10	CCR3		known	literature supported
CXCL10_CXCR3	CXCL10	chemokine (C-X-C motif) ligand 10	CXCR3	chemokine (C-X-C motif) receptor 3							CXCL10	CXCR3		known	literature supported
CXCL10_SDC4	CXCL10	chemokine (C-X-C motif) ligand 10	SDC4	syndecan 4							CXCL10	SDC4	20484822	novel	literature supported
CXCL11_ACKR3	CXCL11	chemokine (C-X-C motif) ligand 11	ACKR3	atypical chemokine receptor 3							CXCL11	CMKOR1		known	literature supported
CXCL11_CCR3	CXCL11	chemokine (C-X-C motif) ligand 11	CCR3	chemokine (C-C motif) receptor 3							CXCL11	CCR3		known	literature supported
CXCL11_CXCR3	CXCL11	chemokine (C-X-C motif) ligand 11	CXCR3	chemokine (C-X-C motif) receptor 3							CXCL11	CXCR3		known	literature supported
CXCL12_ACKR3	CXCL12	chemokine (C-X-C motif) ligand 12	ACKR3	atypical chemokine receptor 3							CXCL12	CMKOR1		known	literature supported
CXCL12_CCR4	CXCL12	chemokine (C-X-C motif) ligand 12	CCR4	chemokine (C-C motif) receptor 4							CXCL12	CCR4		novel	putative
CXCL12_CD4	CXCL12	chemokine (C-X-C motif) ligand 12	CD4	CD4 molecule							CXCL12			novel	literature supported
CXCL12_CXCR3	CXCL12	chemokine (C-X-C motif) ligand 12	CXCR3	chemokine (C-X-C motif) receptor 3							CXCL12	CXCR3		known	literature supported
CXCL12_CXCR4	CXCL12	chemokine (C-X-C motif) ligand 12	CXCR4	chemokine (C-X-C motif) receptor 4							CXCL12	CXCR4		known	literature supported
CXCL12_ITGB1	CXCL12	chemokine (C-X-C motif) ligand 12	ITGB1	integrin, beta 1 (fibronectin receptor, beta polypeptide, antigen CD29 includes MDF2, MSK12)									18448868	novel	literature supported
CXCL12_SDC4	CXCL12	chemokine (C-X-C motif) ligand 12	SDC4	syndecan 4							CXCL12	SDC4		novel	putative
CXCL13_ACKR4	CXCL13	chemokine (C-X-C motif) ligand 13	ACKR4	atypical chemokine receptor 4							CXCL13	CCRL1		novel	literature supported
CXCL13_CCR10	CXCL13	chemokine (C-X-C motif) ligand 13	CCR10	chemokine (C-C motif) receptor 10							CXCL13	CCR10		novel	literature supported
CXCL13_CXCR3	CXCL13	chemokine (C-X-C motif) ligand 13	CXCR3	chemokine (C-X-C motif) receptor 3							CXCL13	CXCR3		novel	literature supported
CXCL13_CXCR5	CXCL13	chemokine (C-X-C motif) ligand 13	CXCR5	chemokine (C-X-C motif) receptor 5							CXCL13	BLR1		known	literature supported
CXCL13_HTR2A	CXCL13	chemokine (C-X-C motif) ligand 13	HTR2A	5-hydroxytryptamine (serotonin) receptor 2A, G protein-coupled							CXCL13	HTR2A		novel	putative
CXCL13_OPRD1	CXCL13	chemokine (C-X-C motif) ligand 13	OPRD1	opioid receptor, delta 1							CXCL13			novel	putative
CXCL16_CXCR6	CXCL16	chemokine (C-X-C motif) ligand 16	CXCR6	chemokine (C-X-C motif) receptor 6							CXCL16	CXCR6		known	literature supported
CXCL1_CXCR1	CXCL1	chemokine (C-X-C motif) ligand 1 (melanoma growth stimulating activity, alpha)	CXCR1	chemokine (C-X-C motif) receptor 1							CXCL1	IL8RA		known	literature supported
CXCL1_CXCR2	CXCL1	chemokine (C-X-C motif) ligand 1 (melanoma growth stimulating activity, alpha)	CXCR2	chemokine (C-X-C motif) receptor 2							CXCL1	IL8RB		known	literature supported
CXCL1_DARC	CXCL1	chemokine (C-X-C motif) ligand 1 (melanoma growth stimulating activity, alpha)	DARC	Duffy blood group, atypical chemokine receptor							CXCL1	DARC		known	literature supported
CXCL2_CXCR1	CXCL2	chemokine (C-X-C motif) ligand 2	CXCR1	chemokine (C-X-C motif) receptor 1							CXCL2	IL8RA		known	literature supported
CXCL2_CXCR2	CXCL2	chemokine (C-X-C motif) ligand 2	CXCR2	chemokine (C-X-C motif) receptor 2							CXCL2	IL8RB		known	literature supported
CXCL2_XCR1	CXCL2	chemokine (C-X-C motif) ligand 2	XCR1	chemokine (C motif) receptor 1							CXCL2	XCR1		known	literature supported
CXCL3_CXCR1	CXCL3	chemokine (C-X-C motif) ligand 3	CXCR1	chemokine (C-X-C motif) receptor 1							CXCL3	IL8RA		known	literature supported
CXCL3_CXCR2	CXCL3	chemokine (C-X-C motif) ligand 3	CXCR2	chemokine (C-X-C motif) receptor 2							CXCL3	IL8RB		known	literature supported
CXCL5_CXCR1	CXCL5	chemokine (C-X-C motif) ligand 5	CXCR1	chemokine (C-X-C motif) receptor 1							CXCL5	IL8RA		known	literature supported
CXCL5_CXCR2	CXCL5	chemokine (C-X-C motif) ligand 5	CXCR2	chemokine (C-X-C motif) receptor 2							CXCL5	IL8RB		known	literature supported
CXCL5_DARC	CXCL5	chemokine (C-X-C motif) ligand 5	DARC	Duffy blood group, atypical chemokine receptor							CXCL5	DARC		novel	literature supported
CXCL6_CXCR1	CXCL6	chemokine (C-X-C motif) ligand 6	CXCR1	chemokine (C-X-C motif) receptor 1							CXCL6	IL8RA		known	literature supported
CXCL6_CXCR2	CXCL6	chemokine (C-X-C motif) ligand 6	CXCR2	chemokine (C-X-C motif) receptor 2							CXCL6	IL8RB		known	literature supported
CXCL9_CCR3	CXCL9	chemokine (C-X-C motif) ligand 9	CCR3	chemokine (C-C motif) receptor 3							CXCL9	CCR3		known	literature supported
CXCL9_CXCR3	CXCL9	chemokine (C-X-C motif) ligand 9	CXCR3	chemokine (C-X-C motif) receptor 3							CXCL9	CXCR3		known	literature supported
CYR61_CAV1	CYR61	cysteine-rich, angiogenic inducer, 61	CAV1	caveolin 1, caveolae protein, 22kDa							CYR61			novel	putative
CYR61_ITGA5	CYR61	cysteine-rich, angiogenic inducer, 61	ITGA5	integrin, alpha 5 (fibronectin receptor, alpha polypeptide)							CYR61	ITGA5		known	literature supported
CYR61_ITGAM	CYR61	cysteine-rich, angiogenic inducer, 61	ITGAM	integrin, alpha M (complement component 3 receptor 3 subunit)							CYR61	ITGAM		known	literature supported
CYR61_ITGAV	CYR61	cysteine-rich, angiogenic inducer, 61	ITGAV	integrin, alpha V							CYR61	ITGAV		novel	literature supported
CYR61_ITGB2	CYR61	cysteine-rich, angiogenic inducer, 61	ITGB2	integrin, beta 2 (complement component 3 receptor 3 and 4 subunit)							CYR61	ITGB2		known	literature supported
CYR61_ITGB3	CYR61	cysteine-rich, angiogenic inducer, 61	ITGB3	integrin, beta 3 (platelet glycoprotein IIIa, antigen CD61)							CYR61	ITGB3		known	literature supported
CYR61_ITGB5	CYR61	cysteine-rich, angiogenic inducer, 61	ITGB5	integrin, beta 5							CYR61	ITGB5		novel	literature supported
DCN_EGFR	DCN	decorin	EGFR	epidermal growth factor receptor								EGFR		novel	literature supported
DCN_ERBB4	DCN	decorin	ERBB4	v-erb-b2 avian erythroblastic leukemia viral oncogene homolog 4								ERBB4	10942781	novel	literature supported
DCN_MET	DCN	decorin	MET	met proto-oncogene									10942781	novel	literature supported
DEFB103A_CCR6	DEFB103A	defensin, beta 103A	CCR6	chemokine (C-C motif) receptor 6								CCR6		novel	literature supported
DEFB103B_CCR2	DEFB103B	defensin, beta 103B	CCR2	chemokine (C-C motif) receptor 2									23390582	novel	literature supported
DEFB103B_CCR6	DEFB103B	defensin, beta 103B	CCR6	chemokine (C-C motif) receptor 6									23390582	novel	literature supported
DEFB1_CCR6	DEFB1	defensin, beta 1	CCR6	chemokine (C-C motif) receptor 6							DEFB1	CCR6		novel	literature supported
DEFB4A_CCR6	DEFB4A	defensin, beta 4A	CCR6	chemokine (C-C motif) receptor 6								CCR6		known	literature supported
DEFB4A_TLR4	DEFB4A	defensin, beta 4A	TLR4	toll-like receptor 4								TLR4		novel	literature supported
DEFB4B_CCR6	DEFB4B	defensin, beta 4B	CCR6	chemokine (C-C motif) receptor 6								CCR6		known	literature supported
DHH_BOC	DHH	desert hedgehog	BOC	BOC cell adhesion associated, oncogene regulated							DHH	BOC	20519495	novel	literature supported
DHH_CDON	DHH	desert hedgehog	CDON	cell adhesion associated, oncogene regulated							DHH	CDON	20519495	novel	literature supported
DHH_HHIP	DHH	desert hedgehog	HHIP	hedgehog interacting protein							DHH	HHIP		known	literature supported
DHH_PTCH1	DHH	desert hedgehog	PTCH1	patched 1							DHH	PTCH		novel	literature supported
DHH_PTCH2	DHH	desert hedgehog	PTCH2	patched 2							DHH	PTCH2		known	literature supported
DKK1_KREMEN1	DKK1	dickkopf WNT signaling pathway inhibitor 1	KREMEN1	kringle containing transmembrane protein 1							DKK1	KREMEN1		known	literature supported
DKK1_KREMEN2	DKK1	dickkopf WNT signaling pathway inhibitor 1	KREMEN2	kringle containing transmembrane protein 2							DKK1	KREMEN2		known	literature supported
DKK1_LRP5	DKK1	dickkopf WNT signaling pathway inhibitor 1	LRP5	low density lipoprotein receptor-related protein 5							DKK1	LRP5		novel	literature supported
DKK1_LRP6	DKK1	dickkopf WNT signaling pathway inhibitor 1	LRP6	low density lipoprotein receptor-related protein 6							DKK1	LRP6		known	literature supported
DKK2_KREMEN2	DKK2	dickkopf WNT signaling pathway inhibitor 2	KREMEN2	kringle containing transmembrane protein 2							DKK2	KREMEN2	12527209	novel	literature supported
DKK2_LRP6	DKK2	dickkopf WNT signaling pathway inhibitor 2	LRP6	low density lipoprotein receptor-related protein 6							DKK2	LRP6		known	literature supported
DLK1_NOTCH1	DLK1	delta-like 1 homolog (Drosophila)	NOTCH1	notch 1								NOTCH1	21419176	known	literature supported
DLK1_NOTCH2	DLK1	delta-like 1 homolog (Drosophila)	NOTCH2	notch 2								NOTCH2		known	putative
DLK1_NOTCH3	DLK1	delta-like 1 homolog (Drosophila)	NOTCH3	notch 3								NOTCH3		known	putative
DLK1_NOTCH4	DLK1	delta-like 1 homolog (Drosophila)	NOTCH4	notch 4								NOTCH4		known	putative
DLK2_NOTCH1	DLK2	delta-like 2 homolog (Drosophila)	NOTCH1	notch 1									21419176	novel	literature supported
DLL1_NOTCH1	DLL1	delta-like 1 (Drosophila)	NOTCH1	notch 1							DLL1	NOTCH1		known	literature supported
DLL1_NOTCH2	DLL1	delta-like 1 (Drosophila)	NOTCH2	notch 2							DLL1	NOTCH2		known	literature supported
DLL1_NOTCH3	DLL1	delta-like 1 (Drosophila)	NOTCH3	notch 3							DLL1	NOTCH3		known	literature supported
DLL1_NOTCH4	DLL1	delta-like 1 (Drosophila)	NOTCH4	notch 4							DLL1	NOTCH4		known	putative
DLL3_NOTCH1	DLL3	delta-like 3 (Drosophila)	NOTCH1	notch 1							DLL3	NOTCH1		known	putative
DLL3_NOTCH2	DLL3	delta-like 3 (Drosophila)	NOTCH2	notch 2							DLL3	NOTCH2		known	putative
DLL3_NOTCH3	DLL3	delta-like 3 (Drosophila)	NOTCH3	notch 3							DLL3	NOTCH3		known	putative
DLL3_NOTCH4	DLL3	delta-like 3 (Drosophila)	NOTCH4	notch 4							DLL3	NOTCH4		known	putative
DLL4_NOTCH1	DLL4	delta-like 4 (Drosophila)	NOTCH1	notch 1							DLL4	NOTCH1		known	literature supported
DLL4_NOTCH2	DLL4	delta-like 4 (Drosophila)	NOTCH2	notch 2							DLL4	NOTCH2	22842086	known	literature supported
DLL4_NOTCH3	DLL4	delta-like 4 (Drosophila)	NOTCH3	notch 3							DLL4	NOTCH3	18182388	known	literature supported
DLL4_NOTCH4	DLL4	delta-like 4 (Drosophila)	NOTCH4	notch 4							DLL4	NOTCH4		known	literature supported
DSCAM_DCC	DSCAM	Down syndrome cell adhesion molecule	DCC	deleted in colorectal carcinoma								DCC		novel	putative
DUSP18_CD151	DUSP18	dual specificity phosphatase 18	CD151	CD151 molecule (Raph blood group)							DUSP18	CD151		known	EXCLUDED not ligand
DUSP18_ITGA1	DUSP18	dual specificity phosphatase 18	ITGA1	integrin, alpha 1							DUSP18	ITGA1		known	EXCLUDED not ligand
DUSP18_ITGA2	DUSP18	dual specificity phosphatase 18	ITGA2	integrin, alpha 2 (CD49B, alpha 2 subunit of VLA-2 receptor)							DUSP18	ITGA2		known	EXCLUDED not ligand
DUSP18_ITGA3	DUSP18	dual specificity phosphatase 18	ITGA3	integrin, alpha 3 (antigen CD49C, alpha 3 subunit of VLA-3 receptor)							DUSP18	ITGA3		known	EXCLUDED not ligand
DUSP18_ITGA6	DUSP18	dual specificity phosphatase 18	ITGA6	integrin, alpha 6							DUSP18	ITGA6		known	EXCLUDED not ligand
DUSP18_ITGA7	DUSP18	dual specificity phosphatase 18	ITGA7	integrin, alpha 7							DUSP18	ITGA7		known	EXCLUDED not ligand
DUSP18_ITGB1	DUSP18	dual specificity phosphatase 18	ITGB1	integrin, beta 1 (fibronectin receptor, beta polypeptide, antigen CD29 includes MDF2, MSK12)							DUSP18	ITGB1		known	EXCLUDED not ligand
DUSP18_ITGB4	DUSP18	dual specificity phosphatase 18	ITGB4	integrin, beta 4							DUSP18	ITGB4		known	EXCLUDED not ligand
DUSP18_RPSA	DUSP18	dual specificity phosphatase 18	RPSA	ribosomal protein SA							DUSP18	RPSA		known	EXCLUDED not ligand
EBI3_IL27RA	EBI3	Epstein-Barr virus induced 3	IL27RA	interleukin 27 receptor, alpha										novel	literature supported
EBI3_IL6ST	EBI3	Epstein-Barr virus induced 3	IL6ST	interleukin 6 signal transducer (gp130, oncostatin M receptor)								IL6ST		novel	putative
ECM1_CACHD1	ECM1	extracellular matrix protein 1	CACHD1	cache domain containing 1										novel	putative
EDA_EDA2R	EDA	ectodysplasin A	EDA2R	ectodysplasin A2 receptor							EDA	EDA2R		known	literature supported
EDA_EDAR	EDA	ectodysplasin A	EDAR	ectodysplasin A receptor							EDA	EDAR		known	literature supported
EDIL3_ITGAV	EDIL3	EGF-like repeats and discoidin I-like domains 3	ITGAV	integrin, alpha V								ITGAV		novel	literature supported
EDIL3_ITGB5	EDIL3	EGF-like repeats and discoidin I-like domains 3	ITGB5	integrin, beta 5								ITGB5		novel	putative
EDN1_EDNRA	EDN1	endothelin 1	EDNRA	endothelin receptor type A							EDN1	EDNRA		known	literature supported
EDN1_EDNRB	EDN1	endothelin 1	EDNRB	endothelin receptor type B							EDN1	EDNRB		novel	literature supported
EDN1_ELTD1	EDN1	endothelin 1	ELTD1	EGF, latrophilin and seven transmembrane domain containing 1							EDN1	ELTD1		novel	putative
EDN1_KEL	EDN1	endothelin 1	KEL	Kell blood group, metallo-endopeptidase							EDN1			novel	literature supported
EDN2_EDNRA	EDN2	endothelin 2	EDNRA	endothelin receptor type A							EDN2	EDNRA		known	literature supported
EDN2_EDNRB	EDN2	endothelin 2	EDNRB	endothelin receptor type B							EDN2	EDNRB	14659083	novel	literature supported
EDN2_KEL	EDN2	endothelin 2	KEL	Kell blood group, metallo-endopeptidase							EDN2			novel	literature supported
EDN3_EDNRA	EDN3	endothelin 3	EDNRA	endothelin receptor type A							EDN3	EDNRA		novel	literature supported
EDN3_EDNRB	EDN3	endothelin 3	EDNRB	endothelin receptor type B							EDN3	EDNRB		known	literature supported
EDN3_KEL	EDN3	endothelin 3	KEL	Kell blood group, metallo-endopeptidase							EDN3			novel	literature supported
EFEMP1_EGFR	EFEMP1	EGF containing fibulin-like extracellular matrix protein 1	EGFR	epidermal growth factor receptor								EGFR	19804359	novel	literature supported
EFEMP2_AQP1	EFEMP2	EGF containing fibulin-like extracellular matrix protein 2	AQP1	aquaporin 1 (Colton blood group)										novel	literature supported
EFEMP2_CATSPER1	EFEMP2	EGF containing fibulin-like extracellular matrix protein 2	CATSPER1	cation channel, sperm associated 1										novel	literature supported
EFEMP2_LINGO1	EFEMP2	EGF containing fibulin-like extracellular matrix protein 2	LINGO1	leucine rich repeat and Ig domain containing 1								LRRN6A		novel	literature supported
EFEMP2_PLSCR4	EFEMP2	EGF containing fibulin-like extracellular matrix protein 2	PLSCR4	phospholipid scramblase 4										novel	literature supported
EFNA1_EPHA1	EFNA1	ephrin-A1	EPHA1	EPH receptor A1							EFNA1	EPHA1		known	literature supported
EFNA1_EPHA2	EFNA1	ephrin-A1	EPHA2	EPH receptor A2							EFNA1	EPHA2		known	literature supported
EFNA1_EPHA3	EFNA1	ephrin-A1	EPHA3	EPH receptor A3							EFNA1	EPHA3		known	literature supported
EFNA1_EPHA4	EFNA1	ephrin-A1	EPHA4	EPH receptor A4							EFNA1	EPHA4		known	literature supported
EFNA1_EPHA5	EFNA1	ephrin-A1	EPHA5	EPH receptor A5							EFNA1	EPHA5		known	literature supported
EFNA1_EPHA6	EFNA1	ephrin-A1	EPHA6	EPH receptor A6							EFNA1	EPHA6		known	literature supported
EFNA1_EPHA7	EFNA1	ephrin-A1	EPHA7	EPH receptor A7							EFNA1	EPHA7		known	literature supported
EFNA1_EPHA8	EFNA1	ephrin-A1	EPHA8	EPH receptor A8							EFNA1	EPHA8		known	literature supported
EFNA1_EPHB1	EFNA1	ephrin-A1	EPHB1	EPH receptor B1							EFNA1	EPHB1		novel	literature supported
EFNA1_EPHB6	EFNA1	ephrin-A1	EPHB6	EPH receptor B6							EFNA1	EPHB6		novel	putative
EFNA2_EPHA1	EFNA2	ephrin-A2	EPHA1	EPH receptor A1							EFNA2	EPHA1		known	putative
EFNA2_EPHA2	EFNA2	ephrin-A2	EPHA2	EPH receptor A2							EFNA2	EPHA2		known	literature supported
EFNA2_EPHA3	EFNA2	ephrin-A2	EPHA3	EPH receptor A3							EFNA2	EPHA3		known	literature supported
EFNA2_EPHA4	EFNA2	ephrin-A2	EPHA4	EPH receptor A4							EFNA2	EPHA4		known	literature supported
EFNA2_EPHA5	EFNA2	ephrin-A2	EPHA5	EPH receptor A5							EFNA2	EPHA5		known	literature supported
EFNA2_EPHA6	EFNA2	ephrin-A2	EPHA6	EPH receptor A6							EFNA2	EPHA6		known	literature supported
EFNA2_EPHA7	EFNA2	ephrin-A2	EPHA7	EPH receptor A7							EFNA2	EPHA7		known	literature supported
EFNA2_EPHA8	EFNA2	ephrin-A2	EPHA8	EPH receptor A8							EFNA2	EPHA8		known	literature supported
EFNA3_EPHA1	EFNA3	ephrin-A3	EPHA1	EPH receptor A1							EFNA3	EPHA1	16466970	known	literature supported
EFNA3_EPHA2	EFNA3	ephrin-A3	EPHA2	EPH receptor A2							EFNA3	EPHA2		known	literature supported
EFNA3_EPHA3	EFNA3	ephrin-A3	EPHA3	EPH receptor A3							EFNA3	EPHA3		known	literature supported
EFNA3_EPHA4	EFNA3	ephrin-A3	EPHA4	EPH receptor A4							EFNA3	EPHA4		known	literature supported
EFNA3_EPHA5	EFNA3	ephrin-A3	EPHA5	EPH receptor A5							EFNA3	EPHA5		known	literature supported
EFNA3_EPHA6	EFNA3	ephrin-A3	EPHA6	EPH receptor A6							EFNA3	EPHA6		known	literature supported
EFNA3_EPHA7	EFNA3	ephrin-A3	EPHA7	EPH receptor A7							EFNA3	EPHA7		known	literature supported
EFNA3_EPHA8	EFNA3	ephrin-A3	EPHA8	EPH receptor A8							EFNA3	EPHA8		known	literature supported
EFNA3_EPHB1	EFNA3	ephrin-A3	EPHB1	EPH receptor B1							EFNA3	EPHB1		known	literature supported
EFNA3_EPHB6	EFNA3	ephrin-A3	EPHB6	EPH receptor B6							EFNA3	EPHB6		novel	putative
EFNA4_EPHA1	EFNA4	ephrin-A4	EPHA1	EPH receptor A1							EFNA4	EPHA1		known	putative
EFNA4_EPHA2	EFNA4	ephrin-A4	EPHA2	EPH receptor A2							EFNA4	EPHA2		known	literature supported
EFNA4_EPHA3	EFNA4	ephrin-A4	EPHA3	EPH receptor A3							EFNA4	EPHA3	8755474	known	literature supported
EFNA4_EPHA4	EFNA4	ephrin-A4	EPHA4	EPH receptor A4							EFNA4	EPHA4		known	literature supported
EFNA4_EPHA5	EFNA4	ephrin-A4	EPHA5	EPH receptor A5							EFNA4	EPHA5		known	literature supported
EFNA4_EPHA6	EFNA4	ephrin-A4	EPHA6	EPH receptor A6							EFNA4	EPHA6		known	literature supported
EFNA4_EPHA7	EFNA4	ephrin-A4	EPHA7	EPH receptor A7							EFNA4	EPHA7		known	literature supported
EFNA4_EPHA8	EFNA4	ephrin-A4	EPHA8	EPH receptor A8							EFNA4	EPHA8		known	literature supported
EFNA5_EPHA1	EFNA5	ephrin-A5	EPHA1	EPH receptor A1							EFNA5	EPHA1		known	putative
EFNA5_EPHA2	EFNA5	ephrin-A5	EPHA2	EPH receptor A2							EFNA5	EPHA2		known	literature supported
EFNA5_EPHA3	EFNA5	ephrin-A5	EPHA3	EPH receptor A3							EFNA5	EPHA3		known	literature supported
EFNA5_EPHA4	EFNA5	ephrin-A5	EPHA4	EPH receptor A4							EFNA5	EPHA4		known	literature supported
EFNA5_EPHA5	EFNA5	ephrin-A5	EPHA5	EPH receptor A5							EFNA5	EPHA5		known	literature supported
EFNA5_EPHA6	EFNA5	ephrin-A5	EPHA6	EPH receptor A6							EFNA5	EPHA6		known	literature supported
EFNA5_EPHA7	EFNA5	ephrin-A5	EPHA7	EPH receptor A7							EFNA5	EPHA7		known	literature supported
EFNA5_EPHA8	EFNA5	ephrin-A5	EPHA8	EPH receptor A8							EFNA5	EPHA8		known	literature supported
EFNA5_EPHB1	EFNA5	ephrin-A5	EPHB1	EPH receptor B1							EFNA5	EPHB1		novel	literature supported
EFNA5_EPHB2	EFNA5	ephrin-A5	EPHB2	EPH receptor B2							EFNA5	EPHB2		known	literature supported
EFNA5_EPHB6	EFNA5	ephrin-A5	EPHB6	EPH receptor B6							EFNA5	EPHB6	15107857	novel	literature supported
EFNB1_EPHA4	EFNB1	ephrin-B1	EPHA4	EPH receptor A4							EFNB1	EPHA4		known	putative
EFNB1_EPHA6	EFNB1	ephrin-B1	EPHA6	EPH receptor A6							EFNB1	EPHA6		novel	putative
EFNB1_EPHB1	EFNB1	ephrin-B1	EPHB1	EPH receptor B1							EFNB1	EPHB1		known	literature supported
EFNB1_EPHB2	EFNB1	ephrin-B1	EPHB2	EPH receptor B2							EFNB1	EPHB2		known	literature supported
EFNB1_EPHB3	EFNB1	ephrin-B1	EPHB3	EPH receptor B3							EFNB1	EPHB3		known	literature supported
EFNB1_EPHB4	EFNB1	ephrin-B1	EPHB4	EPH receptor B4							EFNB1	EPHB4		known	literature supported
EFNB1_EPHB6	EFNB1	ephrin-B1	EPHB6	EPH receptor B6							EFNB1	EPHB6		known	literature supported
EFNB1_ERBB2	EFNB1	ephrin-B1	ERBB2	v-erb-b2 avian erythroblastic leukemia viral oncogene homolog 2							EFNB1	ERBB2	22279592	novel	literature supported
EFNB2_EPHA3	EFNB2	ephrin-B2	EPHA3	EPH receptor A3							EFNB2	EPHA3		novel	literature supported
EFNB2_EPHA4	EFNB2	ephrin-B2	EPHA4	EPH receptor A4							EFNB2	EPHA4		known	literature supported
EFNB2_EPHA6	EFNB2	ephrin-B2	EPHA6	EPH receptor A6							EFNB2	EPHA6	10648835	novel	literature supported
EFNB2_EPHB1	EFNB2	ephrin-B2	EPHB1	EPH receptor B1							EFNB2	EPHB1		known	literature supported
EFNB2_EPHB2	EFNB2	ephrin-B2	EPHB2	EPH receptor B2							EFNB2	EPHB2		known	literature supported
EFNB2_EPHB3	EFNB2	ephrin-B2	EPHB3	EPH receptor B3							EFNB2	EPHB3		known	literature supported
EFNB2_EPHB4	EFNB2	ephrin-B2	EPHB4	EPH receptor B4							EFNB2	EPHB4		known	literature supported
EFNB2_EPHB6	EFNB2	ephrin-B2	EPHB6	EPH receptor B6							EFNB2	EPHB6		known	literature supported
EFNB2_GRM1	EFNB2	ephrin-B2	GRM1	glutamate receptor, metabotropic 1							EFNB2	GRM1		novel	literature supported
EFNB2_GRM5	EFNB2	ephrin-B2	GRM5	glutamate receptor, metabotropic 5							EFNB2	GRM5		novel	literature supported
EFNB2_PECAM1	EFNB2	ephrin-B2	PECAM1	platelet/endothelial cell adhesion molecule 1							EFNB2			novel	literature supported
EFNB2_RHBDL2	EFNB2	ephrin-B2	RHBDL2	rhomboid, veinlet-like 2 (Drosophila)							EFNB2			novel	literature supported
EFNB3_EPHA4	EFNB3	ephrin-B3	EPHA4	EPH receptor A4							EFNB3	EPHA4		known	literature supported
EFNB3_EPHB1	EFNB3	ephrin-B3	EPHB1	EPH receptor B1							EFNB3	EPHB1		known	putative
EFNB3_EPHB2	EFNB3	ephrin-B3	EPHB2	EPH receptor B2							EFNB3	EPHB2		known	literature supported
EFNB3_EPHB3	EFNB3	ephrin-B3	EPHB3	EPH receptor B3							EFNB3	EPHB3		known	literature supported
EFNB3_EPHB4	EFNB3	ephrin-B3	EPHB4	EPH receptor B4							EFNB3	EPHB4	8755474	known	literature supported
EFNB3_EPHB6	EFNB3	ephrin-B3	EPHB6	EPH receptor B6							EFNB3	EPHB6		known	putative
EFNB3_RHBDL2	EFNB3	ephrin-B3	RHBDL2	rhomboid, veinlet-like 2 (Drosophila)							EFNB3			novel	literature supported
EGFL8_NCR3	EGFL8	EGF-like-domain, multiple 8	NCR3	natural cytotoxicity triggering receptor 3								NCR3		novel	putative
EGF_CAV1	EGF	epidermal growth factor	CAV1	caveolin 1, caveolae protein, 22kDa							EGF			novel	putative
EGF_EGFR	EGF	epidermal growth factor	EGFR	epidermal growth factor receptor							EGF	EGFR		known	literature supported
EGF_ERBB2	EGF	epidermal growth factor	ERBB2	v-erb-b2 avian erythroblastic leukemia viral oncogene homolog 2							EGF	ERBB2		novel	literature supported
EGF_ERBB3	EGF	epidermal growth factor	ERBB3	v-erb-b2 avian erythroblastic leukemia viral oncogene homolog 3							EGF	ERBB3		novel	literature supported
EGF_ERBB4	EGF	epidermal growth factor	ERBB4	v-erb-b2 avian erythroblastic leukemia viral oncogene homolog 4							EGF	ERBB4	9305636	novel	literature supported
EGF_FSHR	EGF	epidermal growth factor	FSHR	follicle stimulating hormone receptor							EGF	FSHR		novel	putative
EPGN_EGFR	EPGN	epithelial mitogen	EGFR	epidermal growth factor receptor								EGFR		known	literature supported
EPO_EPOR	EPO	erythropoietin	EPOR	erythropoietin receptor							EPO	EPOR		known	literature supported
EREG_EGFR	EREG	epiregulin	EGFR	epidermal growth factor receptor							EREG	EGFR		known	literature supported
EREG_ERBB2	EREG	epiregulin	ERBB2	v-erb-b2 avian erythroblastic leukemia viral oncogene homolog 2							EREG	ERBB2		novel	putative
EREG_ERBB3	EREG	epiregulin	ERBB3	v-erb-b2 avian erythroblastic leukemia viral oncogene homolog 3							EREG	ERBB3		novel	putative
EREG_ERBB4	EREG	epiregulin	ERBB4	v-erb-b2 avian erythroblastic leukemia viral oncogene homolog 4							EREG	ERBB4		known	literature supported
F10_F3	F10	coagulation factor X	F3	coagulation factor III (thromboplastin, tissue factor)								F3		novel	literature supported
F10_ITGAM	F10	coagulation factor X	ITGAM	integrin, alpha M (complement component 3 receptor 3 subunit)								ITGAM		novel	putative
F10_ITGB2	F10	coagulation factor X	ITGB2	integrin, beta 2 (complement component 3 receptor 3 and 4 subunit)								ITGB2		novel	putative
F11_GP1BA	F11	coagulation factor XI	GP1BA	glycoprotein Ib (platelet), alpha polypeptide										novel	literature supported
F12_CD93	F12	coagulation factor XII (Hageman factor)	CD93	CD93 molecule								CD93		novel	literature supported
F12_GP1BA	F12	coagulation factor XII (Hageman factor)	GP1BA	glycoprotein Ib (platelet), alpha polypeptide										novel	literature supported
F13A1_ITGA4	F13A1	coagulation factor XIII, A1 polypeptide	ITGA4	integrin, alpha 4 (antigen CD49D, alpha 4 subunit of VLA-4 receptor)							F13A1	ITGA4	10816592	novel	literature supported
F13A1_ITGA9	F13A1	coagulation factor XIII, A1 polypeptide	ITGA9	integrin, alpha 9							F13A1	ITGA9	10816592	novel	literature supported
F13A1_ITGB1	F13A1	coagulation factor XIII, A1 polypeptide	ITGB1	integrin, beta 1 (fibronectin receptor, beta polypeptide, antigen CD29 includes MDF2, MSK12)							F13A1	ITGB1	10816592	novel	literature supported
F2_F2R	F2	coagulation factor II (thrombin)	F2R	coagulation factor II (thrombin) receptor							F2	F2R		known	literature supported
F2_F2RL1	F2	coagulation factor II (thrombin)	F2RL1	coagulation factor II (thrombin) receptor-like 1							F2	F2RL1		known	literature supported
F2_F2RL2	F2	coagulation factor II (thrombin)	F2RL2	coagulation factor II (thrombin) receptor-like 2							F2	F2RL2		known	literature supported
F2_F2RL3	F2	coagulation factor II (thrombin)	F2RL3	coagulation factor II (thrombin) receptor-like 3							F2	F2RL3		known	literature supported
F2_GP1BA	F2	coagulation factor II (thrombin)	GP1BA	glycoprotein Ib (platelet), alpha polypeptide							F2			novel	literature supported
F2_GP1BB	F2	coagulation factor II (thrombin)	GP1BB	glycoprotein Ib (platelet), beta polypeptide							F2			novel	putative
F2_GP9	F2	coagulation factor II (thrombin)	GP9	glycoprotein IX (platelet)							F2		2207326	novel	literature supported
F2_ITGA2B	F2	coagulation factor II (thrombin)	ITGA2B	integrin, alpha 2b (platelet glycoprotein IIb of IIb/IIIa complex, antigen CD41)							F2	ITGA2B		novel	literature supported
F2_THBD	F2	coagulation factor II (thrombin)	THBD	thrombomodulin							F2	THBD		novel	literature supported
F7_F3	F7	coagulation factor VII (serum prothrombin conversion accelerator)	F3	coagulation factor III (thromboplastin, tissue factor)							F7	F3		known	literature supported
F8_ASGR2	F8	coagulation factor VIII, procoagulant component	ASGR2	asialoglycoprotein receptor 2							F8	ASGR2		novel	literature supported
F8_LDLR	F8	coagulation factor VIII, procoagulant component	LDLR	low density lipoprotein receptor							F8	LDLR	15840700	novel	literature supported
F8_LRP1	F8	coagulation factor VIII, procoagulant component	LRP1	low density lipoprotein receptor-related protein 1							F8	LRP1		known	literature supported
F9_LRP1	F9	coagulation factor IX	LRP1	low density lipoprotein receptor-related protein 1							F9	LRP1		known	literature supported
FARP2_PLXNA1	FARP2	FERM, RhoGEF and pleckstrin domain protein 2	PLXNA1	plexin A1								PLXNA1		novel	putative
FARP2_PLXNA2	FARP2	FERM, RhoGEF and pleckstrin domain protein 2	PLXNA2	plexin A2								PLXNA2		novel	putative
FARP2_PLXNA3	FARP2	FERM, RhoGEF and pleckstrin domain protein 2	PLXNA3	plexin A3								PLXNA3		novel	putative
FARP2_PLXNA4	FARP2	FERM, RhoGEF and pleckstrin domain protein 2	PLXNA4	plexin A4								PLXNA4		novel	putative
FASLG_FAS	FASLG	Fas ligand (TNF superfamily, member 6)	FAS	Fas cell surface death receptor							FASLG	FAS		known	literature supported
FASLG_TNFRSF1A	FASLG	Fas ligand (TNF superfamily, member 6)	TNFRSF1A	tumor necrosis factor receptor superfamily, member 1A							FASLG	TNFRSF1A		novel	putative
FASLG_TNFRSF6B	FASLG	Fas ligand (TNF superfamily, member 6)	TNFRSF6B	tumor necrosis factor receptor superfamily, member 6b, decoy							FASLG	TNFRSF6B		known	literature supported
FAT4_DCHS1	FAT4	FAT atypical cadherin 4	DCHS1	dachsous cadherin-related 1									24056717, 21303848	novel	literature supported
FBLN1_ITGB1	FBLN1	fibulin 1	ITGB1	integrin, beta 1 (fibronectin receptor, beta polypeptide, antigen CD29 includes MDF2, MSK12)								ITGB1		novel	literature supported
FBLN2_ITGB3	FBLN2	fibulin 2	ITGB3	integrin, beta 3 (platelet glycoprotein IIIa, antigen CD61)								ITGB3		novel	literature supported
FBN1_ITGA5	FBN1	fibrillin 1	ITGA5	integrin, alpha 5 (fibronectin receptor, alpha polypeptide)								ITGA5	20686071	novel	literature supported
FBN1_ITGAV	FBN1	fibrillin 1	ITGAV	integrin, alpha V								ITGAV	20686071	novel	literature supported
FBN1_ITGB1	FBN1	fibrillin 1	ITGB1	integrin, beta 1 (fibronectin receptor, beta polypeptide, antigen CD29 includes MDF2, MSK12)								ITGB1	20686071	novel	literature supported
FBN1_ITGB3	FBN1	fibrillin 1	ITGB3	integrin, beta 3 (platelet glycoprotein IIIa, antigen CD61)									20686071	novel	literature supported
FBN1_ITGB6	FBN1	fibrillin 1	ITGB6	integrin, beta 6								ITGB6		novel	putative
FCN2_LRP1	FCN2	ficolin (collagen/fibrinogen domain containing lectin) 2	LRP1	low density lipoprotein receptor-related protein 1									21054788	novel	literature supported
FGA_CDH5	FGA	fibrinogen alpha chain	CDH5	cadherin 5, type 2 (vascular endothelium)							FGA			novel	literature supported
FGA_ITGA2B	FGA	fibrinogen alpha chain	ITGA2B	integrin, alpha 2b (platelet glycoprotein IIb of IIb/IIIa complex, antigen CD41)							FGA	ITGA2B		novel	literature supported
FGA_ITGA5	FGA	fibrinogen alpha chain	ITGA5	integrin, alpha 5 (fibronectin receptor, alpha polypeptide)							FGA	ITGA5	15031111	novel	literature supported
FGA_ITGAD	FGA	fibrinogen alpha chain	ITGAD	integrin, alpha D							FGA	ITGAD		novel	putative
FGA_ITGAM	FGA	fibrinogen alpha chain	ITGAM	integrin, alpha M (complement component 3 receptor 3 subunit)							FGA	ITGAM	16601240	novel	literature supported
FGA_ITGAV	FGA	fibrinogen alpha chain	ITGAV	integrin, alpha V							FGA	ITGAV	15031111	novel	literature supported
FGA_ITGAX	FGA	fibrinogen alpha chain	ITGAX	integrin, alpha X (complement component 3 receptor 4 subunit)							FGA	ITGAX		known	literature supported
FGA_ITGB1	FGA	fibrinogen alpha chain	ITGB1	integrin, beta 1 (fibronectin receptor, beta polypeptide, antigen CD29 includes MDF2, MSK12)							FGA	ITGB1	15031111	novel	literature supported
FGA_ITGB2	FGA	fibrinogen alpha chain	ITGB2	integrin, beta 2 (complement component 3 receptor 3 and 4 subunit)							FGA	ITGB2		known	literature supported
FGA_ITGB3	FGA	fibrinogen alpha chain	ITGB3	integrin, beta 3 (platelet glycoprotein IIIa, antigen CD61)							FGA	ITGB3		novel	literature supported
FGA_PLAUR	FGA	fibrinogen alpha chain	PLAUR	plasminogen activator, urokinase receptor							FGA	PLAUR		novel	putative
FGB_ITGA2B	FGB	fibrinogen beta chain	ITGA2B	integrin, alpha 2b (platelet glycoprotein IIb of IIb/IIIa complex, antigen CD41)									2018974	novel	literature supported
FGB_ITGA5	FGB	fibrinogen beta chain	ITGA5	integrin, alpha 5 (fibronectin receptor, alpha polypeptide)									15031111	novel	literature supported
FGB_ITGAM	FGB	fibrinogen beta chain	ITGAM	integrin, alpha M (complement component 3 receptor 3 subunit)									16601240	novel	literature supported
FGB_ITGAV	FGB	fibrinogen beta chain	ITGAV	integrin, alpha V									15031111	novel	literature supported
FGB_ITGB1	FGB	fibrinogen beta chain	ITGB1	integrin, beta 1 (fibronectin receptor, beta polypeptide, antigen CD29 includes MDF2, MSK12)									15031111	novel	literature supported
FGB_ITGB2	FGB	fibrinogen beta chain	ITGB2	integrin, beta 2 (complement component 3 receptor 3 and 4 subunit)									16601240	novel	literature supported
FGF10_FGFR1	FGF10	fibroblast growth factor 10	FGFR1	fibroblast growth factor receptor 1							FGF10	FGFR1		known	putative
FGF10_FGFR2	FGF10	fibroblast growth factor 10	FGFR2	fibroblast growth factor receptor 2							FGF10	FGFR2		known	literature supported
FGF10_FGFR3	FGF10	fibroblast growth factor 10	FGFR3	fibroblast growth factor receptor 3							FGF10	FGFR3		known	putative
FGF10_FGFR4	FGF10	fibroblast growth factor 10	FGFR4	fibroblast growth factor receptor 4							FGF10	FGFR4		known	putative
FGF11_FGFR1	FGF11	fibroblast growth factor 11	FGFR1	fibroblast growth factor receptor 1							FGF11	FGFR1		known	putative
FGF11_FGFR2	FGF11	fibroblast growth factor 11	FGFR2	fibroblast growth factor receptor 2							FGF11	FGFR2		known	putative
FGF11_FGFR3	FGF11	fibroblast growth factor 11	FGFR3	fibroblast growth factor receptor 3							FGF11	FGFR3		known	putative
FGF11_FGFR4	FGF11	fibroblast growth factor 11	FGFR4	fibroblast growth factor receptor 4							FGF11	FGFR4		known	putative
FGF12_FGFR1	FGF12	fibroblast growth factor 12	FGFR1	fibroblast growth factor receptor 1							FGF12	FGFR1		known	putative
FGF12_FGFR2	FGF12	fibroblast growth factor 12	FGFR2	fibroblast growth factor receptor 2							FGF12	FGFR2		known	putative
FGF12_FGFR3	FGF12	fibroblast growth factor 12	FGFR3	fibroblast growth factor receptor 3							FGF12	FGFR3		known	putative
FGF12_FGFR4	FGF12	fibroblast growth factor 12	FGFR4	fibroblast growth factor receptor 4							FGF12	FGFR4		known	putative
FGF13_EGFR	FGF13	fibroblast growth factor 13	EGFR	epidermal growth factor receptor							FGF13	EGFR		novel	putative
FGF13_FGFR1	FGF13	fibroblast growth factor 13	FGFR1	fibroblast growth factor receptor 1							FGF13	FGFR1		known	putative
FGF13_FGFR2	FGF13	fibroblast growth factor 13	FGFR2	fibroblast growth factor receptor 2							FGF13	FGFR2		known	putative
FGF13_FGFR3	FGF13	fibroblast growth factor 13	FGFR3	fibroblast growth factor receptor 3							FGF13	FGFR3		known	putative
FGF13_FGFR4	FGF13	fibroblast growth factor 13	FGFR4	fibroblast growth factor receptor 4							FGF13	FGFR4		known	putative
FGF13_SCN5A	FGF13	fibroblast growth factor 13	SCN5A	sodium channel, voltage-gated, type V, alpha subunit									21817159	novel	literature supported
FGF13_SCN8A	FGF13	fibroblast growth factor 13	SCN8A	sodium channel, voltage gated, type VIII, alpha subunit							FGF13			novel	literature supported
FGF14_FGFR1	FGF14	fibroblast growth factor 14	FGFR1	fibroblast growth factor receptor 1							FGF14	FGFR1		known	putative
FGF14_FGFR2	FGF14	fibroblast growth factor 14	FGFR2	fibroblast growth factor receptor 2							FGF14	FGFR2		known	putative
FGF14_FGFR3	FGF14	fibroblast growth factor 14	FGFR3	fibroblast growth factor receptor 3							FGF14	FGFR3		known	putative
FGF14_FGFR4	FGF14	fibroblast growth factor 14	FGFR4	fibroblast growth factor receptor 4							FGF14	FGFR4		known	putative
FGF16_FGFR1	FGF16	fibroblast growth factor 16	FGFR1	fibroblast growth factor receptor 1							FGF16	FGFR1		known	putative
FGF16_FGFR2	FGF16	fibroblast growth factor 16	FGFR2	fibroblast growth factor receptor 2							FGF16	FGFR2	16597617	known	literature supported
FGF16_FGFR3	FGF16	fibroblast growth factor 16	FGFR3	fibroblast growth factor receptor 3							FGF16	FGFR3	16597617	known	literature supported
FGF16_FGFR4	FGF16	fibroblast growth factor 16	FGFR4	fibroblast growth factor receptor 4							FGF16	FGFR4	16597617	known	literature supported
FGF17_FGFR1	FGF17	fibroblast growth factor 17	FGFR1	fibroblast growth factor receptor 1							FGF17	FGFR1		known	literature supported
FGF17_FGFR2	FGF17	fibroblast growth factor 17	FGFR2	fibroblast growth factor receptor 2							FGF17	FGFR2		known	literature supported
FGF17_FGFR3	FGF17	fibroblast growth factor 17	FGFR3	fibroblast growth factor receptor 3							FGF17	FGFR3		known	literature supported
FGF17_FGFR4	FGF17	fibroblast growth factor 17	FGFR4	fibroblast growth factor receptor 4							FGF17	FGFR4		known	literature supported
FGF18_FGFR1	FGF18	fibroblast growth factor 18	FGFR1	fibroblast growth factor receptor 1							FGF18	FGFR1		known	literature supported
FGF18_FGFR2	FGF18	fibroblast growth factor 18	FGFR2	fibroblast growth factor receptor 2							FGF18	FGFR2		known	literature supported
FGF18_FGFR3	FGF18	fibroblast growth factor 18	FGFR3	fibroblast growth factor receptor 3							FGF18	FGFR3		known	literature supported
FGF18_FGFR4	FGF18	fibroblast growth factor 18	FGFR4	fibroblast growth factor receptor 4							FGF18	FGFR4		known	literature supported
FGF19_FGFR1	FGF19	fibroblast growth factor 19	FGFR1	fibroblast growth factor receptor 1							FGF19	FGFR1	16597617	known	literature supported
FGF19_FGFR2	FGF19	fibroblast growth factor 19	FGFR2	fibroblast growth factor receptor 2							FGF19	FGFR2	16597617	known	literature supported
FGF19_FGFR3	FGF19	fibroblast growth factor 19	FGFR3	fibroblast growth factor receptor 3							FGF19	FGFR3	16597617	known	literature supported
FGF19_FGFR4	FGF19	fibroblast growth factor 19	FGFR4	fibroblast growth factor receptor 4							FGF19	FGFR4		known	literature supported
FGF19_KLB	FGF19	fibroblast growth factor 19	KLB	klotho beta									22442730	novel	literature supported
FGF1_CD44	FGF1	fibroblast growth factor 1 (acidic)	CD44	CD44 molecule (Indian blood group)							FGF1	CD44		novel	putative
FGF1_EGFR	FGF1	fibroblast growth factor 1 (acidic)	EGFR	epidermal growth factor receptor							FGF1	EGFR		novel	putative
FGF1_FGFR1	FGF1	fibroblast growth factor 1 (acidic)	FGFR1	fibroblast growth factor receptor 1							FGF1	FGFR1		known	literature supported
FGF1_FGFR2	FGF1	fibroblast growth factor 1 (acidic)	FGFR2	fibroblast growth factor receptor 2							FGF1	FGFR2		known	literature supported
FGF1_FGFR3	FGF1	fibroblast growth factor 1 (acidic)	FGFR3	fibroblast growth factor receptor 3							FGF1	FGFR3		known	literature supported
FGF1_FGFR4	FGF1	fibroblast growth factor 1 (acidic)	FGFR4	fibroblast growth factor receptor 4							FGF1	FGFR4		known	literature supported
FGF1_FGFRL1	FGF1	fibroblast growth factor 1 (acidic)	FGFRL1	fibroblast growth factor receptor-like 1							FGF1	FGFRL1		novel	putative
FGF1_NRP1	FGF1	fibroblast growth factor 1 (acidic)	NRP1	neuropilin 1							FGF1	NRP1		novel	literature supported
FGF20_FGFR4	FGF20	fibroblast growth factor 20	FGFR4	fibroblast growth factor receptor 4							FGF20	FGFR4	15621532	novel	literature supported
FGF21_FGFR2	FGF21	fibroblast growth factor 21	FGFR2	fibroblast growth factor receptor 2							FGF21	FGFR2		novel	putative
FGF21_FGFR4	FGF21	fibroblast growth factor 21	FGFR4	fibroblast growth factor receptor 4							FGF21	FGFR4	22442730	novel	literature supported
FGF22_FGFR2	FGF22	fibroblast growth factor 22	FGFR2	fibroblast growth factor receptor 2							FGF22	FGFR2		known	literature supported
FGF23_FGFR1	FGF23	fibroblast growth factor 23	FGFR1	fibroblast growth factor receptor 1							FGF23	FGFR1		known	literature supported
FGF23_FGFR2	FGF23	fibroblast growth factor 23	FGFR2	fibroblast growth factor receptor 2							FGF23	FGFR2		known	literature supported
FGF23_FGFR3	FGF23	fibroblast growth factor 23	FGFR3	fibroblast growth factor receptor 3							FGF23	FGFR3		novel	literature supported
FGF23_FGFR4	FGF23	fibroblast growth factor 23	FGFR4	fibroblast growth factor receptor 4							FGF23	FGFR4		known	literature supported
FGF23_PHEX	FGF23	fibroblast growth factor 23	PHEX	phosphate regulating endopeptidase homolog, X-linked							FGF23			novel	literature supported
FGF2_CD44	FGF2	fibroblast growth factor 2 (basic)	CD44	CD44 molecule (Indian blood group)							FGF2	CD44		novel	literature supported
FGF2_FGFR1	FGF2	fibroblast growth factor 2 (basic)	FGFR1	fibroblast growth factor receptor 1							FGF2	FGFR1		known	literature supported
FGF2_FGFR2	FGF2	fibroblast growth factor 2 (basic)	FGFR2	fibroblast growth factor receptor 2							FGF2	FGFR2		known	literature supported
FGF2_FGFR3	FGF2	fibroblast growth factor 2 (basic)	FGFR3	fibroblast growth factor receptor 3							FGF2	FGFR3		known	literature supported
FGF2_FGFR4	FGF2	fibroblast growth factor 2 (basic)	FGFR4	fibroblast growth factor receptor 4							FGF2	FGFR4		known	literature supported
FGF2_FGFRL1	FGF2	fibroblast growth factor 2 (basic)	FGFRL1	fibroblast growth factor receptor-like 1							FGF2	FGFRL1		novel	literature supported
FGF2_GPC4	FGF2	fibroblast growth factor 2 (basic)	GPC4	glypican 4							FGF2			novel	literature supported
FGF2_NRP1	FGF2	fibroblast growth factor 2 (basic)	NRP1	neuropilin 1							FGF2	NRP1		novel	literature supported
FGF2_SDC1	FGF2	fibroblast growth factor 2 (basic)	SDC1	syndecan 1							FGF2	SDC1		novel	literature supported
FGF2_SDC2	FGF2	fibroblast growth factor 2 (basic)	SDC2	syndecan 2							FGF2	SDC2		known	literature supported
FGF2_SDC3	FGF2	fibroblast growth factor 2 (basic)	SDC3	syndecan 3							FGF2	SDC3		novel	literature supported
FGF2_SDC4	FGF2	fibroblast growth factor 2 (basic)	SDC4	syndecan 4							FGF2	SDC4		known	literature supported
FGF3_FGFR1	FGF3	fibroblast growth factor 3	FGFR1	fibroblast growth factor receptor 1							FGF3	FGFR1		known	literature supported
FGF3_FGFR2	FGF3	fibroblast growth factor 3	FGFR2	fibroblast growth factor receptor 2							FGF3	FGFR2		known	literature supported
FGF3_FGFR3	FGF3	fibroblast growth factor 3	FGFR3	fibroblast growth factor receptor 3							FGF3	FGFR3		novel	literature supported
FGF3_FGFR4	FGF3	fibroblast growth factor 3	FGFR4	fibroblast growth factor receptor 4							FGF3	FGFR4		novel	literature supported
FGF4_FGFR1	FGF4	fibroblast growth factor 4	FGFR1	fibroblast growth factor receptor 1							FGF4	FGFR1		known	literature supported
FGF4_FGFR2	FGF4	fibroblast growth factor 4	FGFR2	fibroblast growth factor receptor 2							FGF4	FGFR2		known	literature supported
FGF4_FGFR3	FGF4	fibroblast growth factor 4	FGFR3	fibroblast growth factor receptor 3							FGF4	FGFR3		known	literature supported
FGF4_FGFR4	FGF4	fibroblast growth factor 4	FGFR4	fibroblast growth factor receptor 4							FGF4	FGFR4		known	literature supported
FGF4_NRP1	FGF4	fibroblast growth factor 4	NRP1	neuropilin 1							FGF4	NRP1		novel	literature supported
FGF5_FGFR1	FGF5	fibroblast growth factor 5	FGFR1	fibroblast growth factor receptor 1							FGF5	FGFR1		known	literature supported
FGF5_FGFR2	FGF5	fibroblast growth factor 5	FGFR2	fibroblast growth factor receptor 2							FGF5	FGFR2		known	literature supported
FGF5_FGFR3	FGF5	fibroblast growth factor 5	FGFR3	fibroblast growth factor receptor 3							FGF5	FGFR3		known	literature supported
FGF5_FGFR4	FGF5	fibroblast growth factor 5	FGFR4	fibroblast growth factor receptor 4							FGF5	FGFR4		known	literature supported
FGF6_FGFR1	FGF6	fibroblast growth factor 6	FGFR1	fibroblast growth factor receptor 1							FGF6	FGFR1		known	literature supported
FGF6_FGFR2	FGF6	fibroblast growth factor 6	FGFR2	fibroblast growth factor receptor 2							FGF6	FGFR2		known	literature supported
FGF6_FGFR3	FGF6	fibroblast growth factor 6	FGFR3	fibroblast growth factor receptor 3							FGF6	FGFR3		novel	literature supported
FGF6_FGFR4	FGF6	fibroblast growth factor 6	FGFR4	fibroblast growth factor receptor 4							FGF6	FGFR4		known	literature supported
FGF6_SDC4	FGF6	fibroblast growth factor 6	SDC4	syndecan 4							FGF6	SDC4		novel	putative
FGF7_FGFR1	FGF7	fibroblast growth factor 7	FGFR1	fibroblast growth factor receptor 1							FGF7	FGFR1		novel	literature supported
FGF7_FGFR2	FGF7	fibroblast growth factor 7	FGFR2	fibroblast growth factor receptor 2							FGF7	FGFR2		known	literature supported
FGF7_FGFR3	FGF7	fibroblast growth factor 7	FGFR3	fibroblast growth factor receptor 3							FGF7	FGFR3		novel	literature supported
FGF7_FGFR4	FGF7	fibroblast growth factor 7	FGFR4	fibroblast growth factor receptor 4							FGF7	FGFR4		novel	literature supported
FGF7_NRP1	FGF7	fibroblast growth factor 7	NRP1	neuropilin 1							FGF7	NRP1		novel	literature supported
FGF8_FGFR1	FGF8	fibroblast growth factor 8 (androgen-induced)	FGFR1	fibroblast growth factor receptor 1							FGF8	FGFR1		known	literature supported
FGF8_FGFR2	FGF8	fibroblast growth factor 8 (androgen-induced)	FGFR2	fibroblast growth factor receptor 2							FGF8	FGFR2		known	literature supported
FGF8_FGFR3	FGF8	fibroblast growth factor 8 (androgen-induced)	FGFR3	fibroblast growth factor receptor 3							FGF8	FGFR3		known	literature supported
FGF8_FGFR4	FGF8	fibroblast growth factor 8 (androgen-induced)	FGFR4	fibroblast growth factor receptor 4							FGF8	FGFR4		known	literature supported
FGF9_FGFR1	FGF9	fibroblast growth factor 9	FGFR1	fibroblast growth factor receptor 1							FGF9	FGFR1		known	literature supported
FGF9_FGFR2	FGF9	fibroblast growth factor 9	FGFR2	fibroblast growth factor receptor 2							FGF9	FGFR2		known	literature supported
FGF9_FGFR3	FGF9	fibroblast growth factor 9	FGFR3	fibroblast growth factor receptor 3							FGF9	FGFR3		known	literature supported
FGF9_FGFR4	FGF9	fibroblast growth factor 9	FGFR4	fibroblast growth factor receptor 4							FGF9	FGFR4		known	literature supported
FGG_ITGA2B	FGG	fibrinogen gamma chain	ITGA2B	integrin, alpha 2b (platelet glycoprotein IIb of IIb/IIIa complex, antigen CD41)									2018974	novel	literature supported
FGG_ITGA5	FGG	fibrinogen gamma chain	ITGA5	integrin, alpha 5 (fibronectin receptor, alpha polypeptide)									15031111	novel	literature supported
FGG_ITGAV	FGG	fibrinogen gamma chain	ITGAV	integrin, alpha V									15031111	novel	literature supported
FGG_ITGB1	FGG	fibrinogen gamma chain	ITGB1	integrin, beta 1 (fibronectin receptor, beta polypeptide, antigen CD29 includes MDF2, MSK12)									15031111	novel	literature supported
FGG_ITGB2	FGG	fibrinogen gamma chain	ITGB2	integrin, beta 2 (complement component 3 receptor 3 and 4 subunit)									16601240	novel	literature supported
FGL1_EGFR	FGL1	fibrinogen-like 1	EGFR	epidermal growth factor receptor									24768768	novel	literature supported
FIGF_FLT1	FIGF	c-fos induced growth factor (vascular endothelial growth factor D)	FLT1	fms-related tyrosine kinase 1							FIGF	FLT1		novel	putative
FIGF_FLT4	FIGF	c-fos induced growth factor (vascular endothelial growth factor D)	FLT4	fms-related tyrosine kinase 4							FIGF	FLT4		known	literature supported
FIGF_ITGA1	FIGF	c-fos induced growth factor (vascular endothelial growth factor D)	ITGA1	integrin, alpha 1							FIGF	ITGA1		novel	putative
FIGF_ITGA2	FIGF	c-fos induced growth factor (vascular endothelial growth factor D)	ITGA2	integrin, alpha 2 (CD49B, alpha 2 subunit of VLA-2 receptor)							FIGF	ITGA2		novel	putative
FIGF_ITGA4	FIGF	c-fos induced growth factor (vascular endothelial growth factor D)	ITGA4	integrin, alpha 4 (antigen CD49D, alpha 4 subunit of VLA-4 receptor)							FIGF	ITGA4		novel	putative
FIGF_ITGA5	FIGF	c-fos induced growth factor (vascular endothelial growth factor D)	ITGA5	integrin, alpha 5 (fibronectin receptor, alpha polypeptide)							FIGF	ITGA5		novel	putative
FIGF_ITGA9	FIGF	c-fos induced growth factor (vascular endothelial growth factor D)	ITGA9	integrin, alpha 9							FIGF	ITGA9		novel	literature supported
FIGF_ITGB1	FIGF	c-fos induced growth factor (vascular endothelial growth factor D)	ITGB1	integrin, beta 1 (fibronectin receptor, beta polypeptide, antigen CD29 includes MDF2, MSK12)							FIGF	ITGB1		novel	putative
FIGF_KDR	FIGF	c-fos induced growth factor (vascular endothelial growth factor D)	KDR	kinase insert domain receptor (a type III receptor tyrosine kinase)							FIGF	KDR		known	literature supported
FIGF_NRP2	FIGF	c-fos induced growth factor (vascular endothelial growth factor D)	NRP2	neuropilin 2							FIGF	NRP2		known	literature supported
FLT3LG_FLT3	FLT3LG	fms-related tyrosine kinase 3 ligand	FLT3	fms-related tyrosine kinase 3							FLT3LG	FLT3		known	literature supported
FN1_C5AR1	FN1	fibronectin 1	C5AR1	complement component 5a receptor 1							FN1	C5AR1		novel	putative
FN1_CD44	FN1	fibronectin 1	CD44	CD44 molecule (Indian blood group)							FN1	CD44	1730778	novel	literature supported
FN1_CD79A	FN1	fibronectin 1	CD79A	CD79a molecule, immunoglobulin-associated alpha							FN1			novel	putative
FN1_COL13A1	FN1	fibronectin 1	COL13A1	collagen, type XIII, alpha 1							FN1			novel	literature supported
FN1_FLT4	FN1	fibronectin 1	FLT4	fms-related tyrosine kinase 4							FN1	FLT4		novel	putative
FN1_IL17RC	FN1	fibronectin 1	IL17RC	interleukin 17 receptor C							FN1	IL17RC		novel	putative
FN1_ITGA2	FN1	fibronectin 1	ITGA2	integrin, alpha 2 (CD49B, alpha 2 subunit of VLA-2 receptor)							FN1	ITGA2		known	literature supported
FN1_ITGA2B	FN1	fibronectin 1	ITGA2B	integrin, alpha 2b (platelet glycoprotein IIb of IIb/IIIa complex, antigen CD41)							FN1	ITGA2B		known	literature supported
FN1_ITGA3	FN1	fibronectin 1	ITGA3	integrin, alpha 3 (antigen CD49C, alpha 3 subunit of VLA-3 receptor)							FN1	ITGA3		novel	literature supported
FN1_ITGA4	FN1	fibronectin 1	ITGA4	integrin, alpha 4 (antigen CD49D, alpha 4 subunit of VLA-4 receptor)							FN1	ITGA4		known	literature supported
FN1_ITGA5	FN1	fibronectin 1	ITGA5	integrin, alpha 5 (fibronectin receptor, alpha polypeptide)							FN1	ITGA5		known	literature supported
FN1_ITGA6	FN1	fibronectin 1	ITGA6	integrin, alpha 6							FN1	ITGA6		novel	putative
FN1_ITGA8	FN1	fibronectin 1	ITGA8	integrin, alpha 8							FN1	ITGA8		known	literature supported
FN1_ITGA9	FN1	fibronectin 1	ITGA9	integrin, alpha 9							FN1	ITGA9	11839764	novel	literature supported
FN1_ITGAV	FN1	fibronectin 1	ITGAV	integrin, alpha V							FN1	ITGAV	23154389	novel	literature supported
FN1_ITGB1	FN1	fibronectin 1	ITGB1	integrin, beta 1 (fibronectin receptor, beta polypeptide, antigen CD29 includes MDF2, MSK12)							FN1	ITGB1		known	literature supported
FN1_ITGB3	FN1	fibronectin 1	ITGB3	integrin, beta 3 (platelet glycoprotein IIIa, antigen CD61)							FN1	ITGB3		known	literature supported
FN1_ITGB6	FN1	fibronectin 1	ITGB6	integrin, beta 6							FN1	ITGB6		known	literature supported
FN1_ITGB7	FN1	fibronectin 1	ITGB7	integrin, beta 7							FN1	ITGB7		novel	literature supported
FN1_ITGB8	FN1	fibronectin 1	ITGB8	integrin, beta 8							FN1	ITGB8		known	literature supported
FN1_MAG	FN1	fibronectin 1	MAG	myelin associated glycoprotein							FN1			novel	literature supported
FN1_NT5E	FN1	fibronectin 1	NT5E	5'-nucleotidase, ecto (CD73)							FN1			novel	literature supported
FN1_PLAUR	FN1	fibronectin 1	PLAUR	plasminogen activator, urokinase receptor							FN1	PLAUR	2413022	novel	literature supported
FN1_ROBO4	FN1	fibronectin 1	ROBO4	roundabout, axon guidance receptor, homolog 4 (Drosophila)							FN1	ROBO4		novel	putative
FN1_SDC2	FN1	fibronectin 1	SDC2	syndecan 2							FN1	SDC2		known	literature supported
FN1_TMPRSS6	FN1	fibronectin 1	TMPRSS6	transmembrane protease, serine 6							FN1			novel	literature supported
FN1_TNFRSF11B	FN1	fibronectin 1	TNFRSF11B	tumor necrosis factor receptor superfamily, member 11b							FN1	TNFRSF11B		novel	literature supported
FN1_TSHR	FN1	fibronectin 1	TSHR	thyroid stimulating hormone receptor							FN1	TSHR		novel	literature supported
FSHB_FSHR	FSHB	follicle stimulating hormone, beta polypeptide	FSHR	follicle stimulating hormone receptor							FSHB	FSHR		known	literature supported
FST_BMPR1B	FST	follistatin	BMPR1B	bone morphogenetic protein receptor, type IB							FST	BMPR1B		novel	putative
FST_BMPR2	FST	follistatin	BMPR2	bone morphogenetic protein receptor, type II (serine/threonine kinase)							FST	BMPR2		novel	putative
FST_HFE2	FST	follistatin	HFE2	hemochromatosis type 2 (juvenile)							FST			novel	putative
GAD1_GRM4	GAD1	glutamate decarboxylase 1 (brain, 67kDa)	GRM4	glutamate receptor, metabotropic 4							GAD1	GRM4		known	EXCLUDED not ligand
GALP_GALR1	GALP	galanin-like peptide	GALR1	galanin receptor 1							GALP	GALR1		known	literature supported
GALP_GALR2	GALP	galanin-like peptide	GALR2	galanin receptor 2							GALP	GALR2		known	literature supported
GALP_GALR3	GALP	galanin-like peptide	GALR3	galanin receptor 3							GALP	GALR3		known	literature supported
GAL_GALR1	GAL	galanin/GMAP prepropeptide	GALR1	galanin receptor 1							GAL	GALR1		known	literature supported
GAL_GALR2	GAL	galanin/GMAP prepropeptide	GALR2	galanin receptor 2							GAL	GALR2		known	literature supported
GAL_GALR3	GAL	galanin/GMAP prepropeptide	GALR3	galanin receptor 3							GAL	GALR3		known	literature supported
GAL_GPR151	GAL	galanin/GMAP prepropeptide	GPR151	G protein-coupled receptor 151							GAL	GPR151		novel	literature supported
GAS6_AXL	GAS6	growth arrest-specific 6	AXL	AXL receptor tyrosine kinase							GAS6	AXL		known	literature supported
GAS6_MERTK	GAS6	growth arrest-specific 6	MERTK	c-mer proto-oncogene tyrosine kinase							GAS6	MERTK		known	literature supported
GAS6_TYRO3	GAS6	growth arrest-specific 6	TYRO3	TYRO3 protein tyrosine kinase							GAS6	TYRO3		known	literature supported
GAST_CCKBR	GAST	gastrin	CCKBR	cholecystokinin B receptor							GAST	CCKBR		known	literature supported
GCG_GCGR	GCG	glucagon	GCGR	glucagon receptor							GCG	GCGR		known	literature supported
GCG_GLP1R	GCG	glucagon	GLP1R	glucagon-like peptide 1 receptor							GCG	GLP1R		known	literature supported
GCG_GLP2R	GCG	glucagon	GLP2R	glucagon-like peptide 2 receptor							GCG	GLP2R		known	literature supported
GDF10_ACVR1B	GDF10	growth differentiation factor 10	ACVR1B	activin A receptor, type IB							GDF10	ACVR1B		novel	putative
GDF11_ACVR1B	GDF11	growth differentiation factor 11	ACVR1B	activin A receptor, type IB							GDF11	ACVR1B		known	literature supported
GDF11_ACVR2A	GDF11	growth differentiation factor 11	ACVR2A	activin A receptor, type IIA							GDF11	ACVR2A		known	literature supported
GDF11_ACVR2B	GDF11	growth differentiation factor 11	ACVR2B	activin A receptor, type IIB							GDF11	ACVR2B		known	literature supported
GDF2_ACVR1	GDF2	growth differentiation factor 2	ACVR1	activin A receptor, type I									19996292	novel	literature supported
GDF2_ACVR2A	GDF2	growth differentiation factor 2	ACVR2A	activin A receptor, type IIA							GDF2	ACVR2A	19996292	novel	literature supported
GDF2_ACVR2B	GDF2	growth differentiation factor 2	ACVR2B	activin A receptor, type IIB							GDF2	ACVR2B	15851468	novel	literature supported
GDF2_ACVRL1	GDF2	growth differentiation factor 2	ACVRL1	activin A receptor type II-like 1							GDF2	ACVRL1		known	literature supported
GDF2_BMPR2	GDF2	growth differentiation factor 2	BMPR2	bone morphogenetic protein receptor, type II (serine/threonine kinase)							GDF2	BMPR2	15851468	novel	literature supported
GDF2_ENG	GDF2	growth differentiation factor 2	ENG	endoglin							GDF2	ENG	7068149	novel	literature supported
GDF5_ACVR1	GDF5	growth differentiation factor 5	ACVR1	activin A receptor, type I							GDF5	ACVR1		novel	literature supported
GDF5_ACVR2A	GDF5	growth differentiation factor 5	ACVR2A	activin A receptor, type IIA							GDF5	ACVR2A		novel	literature supported
GDF5_ACVR2B	GDF5	growth differentiation factor 5	ACVR2B	activin A receptor, type IIB							GDF5	ACVR2B		novel	literature supported
GDF5_BMPR1A	GDF5	growth differentiation factor 5	BMPR1A	bone morphogenetic protein receptor, type IA							GDF5	BMPR1A		novel	literature supported
GDF5_BMPR1B	GDF5	growth differentiation factor 5	BMPR1B	bone morphogenetic protein receptor, type IB							GDF5	BMPR1B		known	literature supported
GDF5_BMPR2	GDF5	growth differentiation factor 5	BMPR2	bone morphogenetic protein receptor, type II (serine/threonine kinase)							GDF5	BMPR2		known	literature supported
GDF5_ROR2	GDF5	growth differentiation factor 5	ROR2	receptor tyrosine kinase-like orphan receptor 2							GDF5	ROR2		known	literature supported
GDF6_BMPR1A	GDF6	growth differentiation factor 6	BMPR1A	bone morphogenetic protein receptor, type IA							GDF6	BMPR1A		known	literature supported
GDF6_BMPR1B	GDF6	growth differentiation factor 6	BMPR1B	bone morphogenetic protein receptor, type IB							GDF6	BMPR1B		novel	literature supported
GDF6_BMPR2	GDF6	growth differentiation factor 6	BMPR2	bone morphogenetic protein receptor, type II (serine/threonine kinase)							GDF6	BMPR2		known	literature supported
GDF7_ACVR2A	GDF7	growth differentiation factor 7	ACVR2A	activin A receptor, type IIA							GDF7	ACVR2A		known	literature supported
GDF7_BMPR1A	GDF7	growth differentiation factor 7	BMPR1A	bone morphogenetic protein receptor, type IA							GDF7	BMPR1A		known	literature supported
GDF7_BMPR2	GDF7	growth differentiation factor 7	BMPR2	bone morphogenetic protein receptor, type II (serine/threonine kinase)							GDF7	BMPR2		known	literature supported
GDF9_ACVR2A	GDF9	growth differentiation factor 9	ACVR2A	activin A receptor, type IIA							GDF9	ACVR2A		novel	literature supported
GDF9_BMPR1A	GDF9	growth differentiation factor 9	BMPR1A	bone morphogenetic protein receptor, type IA							GDF9	BMPR1A		novel	literature supported
GDF9_BMPR1B	GDF9	growth differentiation factor 9	BMPR1B	bone morphogenetic protein receptor, type IB							GDF9	BMPR1B		novel	literature supported
GDF9_BMPR2	GDF9	growth differentiation factor 9	BMPR2	bone morphogenetic protein receptor, type II (serine/threonine kinase)							GDF9	BMPR2		known	literature supported
GDF9_FXYD6	GDF9	growth differentiation factor 9	FXYD6	FXYD domain containing ion transport regulator 6							GDF9			novel	literature supported
GDF9_ORAI2	GDF9	growth differentiation factor 9	ORAI2	ORAI calcium release-activated calcium modulator 2							GDF9			novel	literature supported
GDF9_TGFBR1	GDF9	growth differentiation factor 9	TGFBR1	transforming growth factor, beta receptor 1							GDF9	TGFBR1		known	literature supported
GDNF_EDNRB	GDNF	glial cell derived neurotrophic factor	EDNRB	endothelin receptor type B							GDNF	EDNRB		novel	putative
GDNF_GFRA1	GDNF	glial cell derived neurotrophic factor	GFRA1	GDNF family receptor alpha 1							GDNF	GFRA1		known	literature supported
GDNF_GFRA2	GDNF	glial cell derived neurotrophic factor	GFRA2	GDNF family receptor alpha 2							GDNF	GFRA2		known	literature supported
GDNF_RET	GDNF	glial cell derived neurotrophic factor	RET	ret proto-oncogene							GDNF	RET		known	literature supported
GDNF_SLC44A5	GDNF	glial cell derived neurotrophic factor	SLC44A5	solute carrier family 44, member 5							GDNF			novel	putative
GH1_GHR	GH1	growth hormone 1	GHR	growth hormone receptor							GH1	GHR		known	literature supported
GH1_PRLR	GH1	growth hormone 1	PRLR	prolactin receptor							GH1	PRLR		novel	literature supported
GH2_GHR	GH2	growth hormone 2	GHR	growth hormone receptor								GHR		known	literature supported
GHRH_GHRHR	GHRH	growth hormone releasing hormone	GHRHR	growth hormone releasing hormone receptor							GHRH	GHRHR		known	literature supported
GHRH_VIPR1	GHRH	growth hormone releasing hormone	VIPR1	vasoactive intestinal peptide receptor 1							GHRH	VIPR1		known	literature supported
GHRL_GHRHR	GHRL	ghrelin/obestatin prepropeptide	GHRHR	growth hormone releasing hormone receptor							GHRL	GHRHR		novel	literature supported
GHRL_GHSR	GHRL	ghrelin/obestatin prepropeptide	GHSR	growth hormone secretagogue receptor							GHRL	GHSR		known	literature supported
GHRL_GPR39	GHRL	ghrelin/obestatin prepropeptide	GPR39	G protein-coupled receptor 39							GHRL	GPR39		known	literature supported
GHRL_MLNR	GHRL	ghrelin/obestatin prepropeptide	MLNR	motilin receptor							GHRL	MLNR		novel	literature supported
GIP_DPP4	GIP	gastric inhibitory polypeptide	DPP4	dipeptidyl-peptidase 4									15655705	novel	literature supported
GIP_GIPR	GIP	gastric inhibitory polypeptide	GIPR	gastric inhibitory polypeptide receptor							GIP	GIPR		known	literature supported
GIP_INSR	GIP	gastric inhibitory polypeptide	INSR	insulin receptor							GIP	INSR		novel	putative
GNAI2_ADCY1	GNAI2	guanine nucleotide binding protein (G protein), alpha inhibiting activity polypeptide 2	ADCY1	adenylate cyclase 1 (brain)							GNAI2			novel	literature supported
GNAI2_ADCY7	GNAI2	guanine nucleotide binding protein (G protein), alpha inhibiting activity polypeptide 2	ADCY7	adenylate cyclase 7							GNAI2			novel	putative
GNAI2_ADCY8	GNAI2	guanine nucleotide binding protein (G protein), alpha inhibiting activity polypeptide 2	ADCY8	adenylate cyclase 8 (brain)							GNAI2			novel	putative
GNAI2_ADCY9	GNAI2	guanine nucleotide binding protein (G protein), alpha inhibiting activity polypeptide 2	ADCY9	adenylate cyclase 9							GNAI2			novel	putative
GNAI2_ADORA1	GNAI2	guanine nucleotide binding protein (G protein), alpha inhibiting activity polypeptide 2	ADORA1	adenosine A1 receptor							GNAI2	ADORA1		novel	literature supported
GNAI2_ADRA2A	GNAI2	guanine nucleotide binding protein (G protein), alpha inhibiting activity polypeptide 2	ADRA2A	adrenoceptor alpha 2A							GNAI2	ADRA2A		novel	literature supported
GNAI2_ADRA2B	GNAI2	guanine nucleotide binding protein (G protein), alpha inhibiting activity polypeptide 2	ADRA2B	adrenoceptor alpha 2B							GNAI2	ADRA2B		novel	literature supported
GNAI2_AGTR2	GNAI2	guanine nucleotide binding protein (G protein), alpha inhibiting activity polypeptide 2	AGTR2	angiotensin II receptor, type 2							GNAI2	AGTR2		novel	literature supported
GNAI2_C5AR1	GNAI2	guanine nucleotide binding protein (G protein), alpha inhibiting activity polypeptide 2	C5AR1	complement component 5a receptor 1							GNAI2	C5AR1		novel	literature supported
GNAI2_CAV1	GNAI2	guanine nucleotide binding protein (G protein), alpha inhibiting activity polypeptide 2	CAV1	caveolin 1, caveolae protein, 22kDa							GNAI2			novel	literature supported
GNAI2_CCR5	GNAI2	guanine nucleotide binding protein (G protein), alpha inhibiting activity polypeptide 2	CCR5	chemokine (C-C motif) receptor 5 (gene/pseudogene)							GNAI2	CCR5		novel	literature supported
GNAI2_CHRM1	GNAI2	guanine nucleotide binding protein (G protein), alpha inhibiting activity polypeptide 2	CHRM1	cholinergic receptor, muscarinic 1							GNAI2	CHRM1		novel	literature supported
GNAI2_CNR1	GNAI2	guanine nucleotide binding protein (G protein), alpha inhibiting activity polypeptide 2	CNR1	cannabinoid receptor 1 (brain)							GNAI2	CNR1		novel	literature supported
GNAI2_CXCR1	GNAI2	guanine nucleotide binding protein (G protein), alpha inhibiting activity polypeptide 2	CXCR1	chemokine (C-X-C motif) receptor 1							GNAI2	IL8RA		novel	literature supported
GNAI2_CXCR2	GNAI2	guanine nucleotide binding protein (G protein), alpha inhibiting activity polypeptide 2	CXCR2	chemokine (C-X-C motif) receptor 2							GNAI2	IL8RB		novel	literature supported
GNAI2_CXCR3	GNAI2	guanine nucleotide binding protein (G protein), alpha inhibiting activity polypeptide 2	CXCR3	chemokine (C-X-C motif) receptor 3							GNAI2	CXCR3		novel	putative
GNAI2_DRD2	GNAI2	guanine nucleotide binding protein (G protein), alpha inhibiting activity polypeptide 2	DRD2	dopamine receptor D2							GNAI2	DRD2		novel	literature supported
GNAI2_EDNRA	GNAI2	guanine nucleotide binding protein (G protein), alpha inhibiting activity polypeptide 2	EDNRA	endothelin receptor type A							GNAI2	EDNRA		novel	literature supported
GNAI2_EDNRB	GNAI2	guanine nucleotide binding protein (G protein), alpha inhibiting activity polypeptide 2	EDNRB	endothelin receptor type B							GNAI2	EDNRB		novel	putative
GNAI2_EGFR	GNAI2	guanine nucleotide binding protein (G protein), alpha inhibiting activity polypeptide 2	EGFR	epidermal growth factor receptor							GNAI2	EGFR		novel	literature supported
GNAI2_F2R	GNAI2	guanine nucleotide binding protein (G protein), alpha inhibiting activity polypeptide 2	F2R	coagulation factor II (thrombin) receptor							GNAI2	F2R		novel	literature supported
GNAI2_FPR1	GNAI2	guanine nucleotide binding protein (G protein), alpha inhibiting activity polypeptide 2	FPR1	formyl peptide receptor 1							GNAI2	FPR1		novel	literature supported
GNAI2_IGF1R	GNAI2	guanine nucleotide binding protein (G protein), alpha inhibiting activity polypeptide 2	IGF1R	insulin-like growth factor 1 receptor							GNAI2	IGF1R		novel	literature supported
GNAI2_LHCGR	GNAI2	guanine nucleotide binding protein (G protein), alpha inhibiting activity polypeptide 2	LHCGR	luteinizing hormone/choriogonadotropin receptor							GNAI2	LHCGR		novel	literature supported
GNAI2_LPAR3	GNAI2	guanine nucleotide binding protein (G protein), alpha inhibiting activity polypeptide 2	LPAR3	lysophosphatidic acid receptor 3							GNAI2	EDG7		novel	literature supported
GNAI2_MTNR1A	GNAI2	guanine nucleotide binding protein (G protein), alpha inhibiting activity polypeptide 2	MTNR1A	melatonin receptor 1A							GNAI2	MTNR1A		novel	literature supported
GNAI2_MTNR1B	GNAI2	guanine nucleotide binding protein (G protein), alpha inhibiting activity polypeptide 2	MTNR1B	melatonin receptor 1B							GNAI2	MTNR1B		novel	literature supported
GNAI2_OPRD1	GNAI2	guanine nucleotide binding protein (G protein), alpha inhibiting activity polypeptide 2	OPRD1	opioid receptor, delta 1							GNAI2			novel	literature supported
GNAI2_OPRM1	GNAI2	guanine nucleotide binding protein (G protein), alpha inhibiting activity polypeptide 2	OPRM1	opioid receptor, mu 1							GNAI2	OPRM1		novel	literature supported
GNAI2_P2RY12	GNAI2	guanine nucleotide binding protein (G protein), alpha inhibiting activity polypeptide 2	P2RY12	purinergic receptor P2Y, G-protein coupled, 12							GNAI2	P2RY12		novel	literature supported
GNAI2_PTPRU	GNAI2	guanine nucleotide binding protein (G protein), alpha inhibiting activity polypeptide 2	PTPRU	protein tyrosine phosphatase, receptor type, U							GNAI2	PTPRU		novel	literature supported
GNAI2_S1PR1	GNAI2	guanine nucleotide binding protein (G protein), alpha inhibiting activity polypeptide 2	S1PR1	sphingosine-1-phosphate receptor 1							GNAI2	EDG1		novel	putative
GNAI2_S1PR3	GNAI2	guanine nucleotide binding protein (G protein), alpha inhibiting activity polypeptide 2	S1PR3	sphingosine-1-phosphate receptor 3							GNAI2	EDG3		novel	putative
GNAI2_S1PR4	GNAI2	guanine nucleotide binding protein (G protein), alpha inhibiting activity polypeptide 2	S1PR4	sphingosine-1-phosphate receptor 4							GNAI2	EDG6		novel	putative
GNAI2_S1PR5	GNAI2	guanine nucleotide binding protein (G protein), alpha inhibiting activity polypeptide 2	S1PR5	sphingosine-1-phosphate receptor 5							GNAI2	EDG8		novel	putative
GNAI2_TBXA2R	GNAI2	guanine nucleotide binding protein (G protein), alpha inhibiting activity polypeptide 2	TBXA2R	thromboxane A2 receptor							GNAI2	TBXA2R	16212421	novel	literature supported
GNAI2_TSHR	GNAI2	guanine nucleotide binding protein (G protein), alpha inhibiting activity polypeptide 2	TSHR	thyroid stimulating hormone receptor							GNAI2	TSHR		novel	literature supported
GNAI2_UNC5B	GNAI2	guanine nucleotide binding protein (G protein), alpha inhibiting activity polypeptide 2	UNC5B	unc-5 homolog B (C. elegans)							GNAI2	UNC5B		novel	putative
GNAS_ADCY1	GNAS	GNAS complex locus	ADCY1	adenylate cyclase 1 (brain)										novel	putative
GNAS_ADCY7	GNAS	GNAS complex locus	ADCY7	adenylate cyclase 7										novel	putative
GNAS_ADCY8	GNAS	GNAS complex locus	ADCY8	adenylate cyclase 8 (brain)										novel	putative
GNAS_ADCY9	GNAS	GNAS complex locus	ADCY9	adenylate cyclase 9										novel	putative
GNAS_ADORA1	GNAS	GNAS complex locus	ADORA1	adenosine A1 receptor								ADORA1		novel	literature supported
GNAS_ADRB3	GNAS	GNAS complex locus	ADRB3	adrenoceptor beta 3								ADRB3		novel	literature supported
GNAS_AVPR2	GNAS	GNAS complex locus	AVPR2	arginine vasopressin receptor 2								AVPR2		novel	literature supported
GNAS_CRHR1	GNAS	GNAS complex locus	CRHR1	corticotropin releasing hormone receptor 1								CRHR1		novel	literature supported
GNAS_GCGR	GNAS	GNAS complex locus	GCGR	glucagon receptor								GCGR		novel	literature supported
GNAS_GLP1R	GNAS	GNAS complex locus	GLP1R	glucagon-like peptide 1 receptor								GLP1R		novel	putative
GNAS_HTR6	GNAS	GNAS complex locus	HTR6	5-hydroxytryptamine (serotonin) receptor 6, G protein-coupled								HTR6		novel	literature supported
GNAS_LHCGR	GNAS	GNAS complex locus	LHCGR	luteinizing hormone/choriogonadotropin receptor								LHCGR		novel	literature supported
GNAS_PTGDR	GNAS	GNAS complex locus	PTGDR	prostaglandin D2 receptor (DP)								PTGDR		novel	literature supported
GNAS_PTGIR	GNAS	GNAS complex locus	PTGIR	prostaglandin I2 (prostacyclin) receptor (IP)								PTGIR		novel	literature supported
GNAS_TSHR	GNAS	GNAS complex locus	TSHR	thyroid stimulating hormone receptor								TSHR		novel	literature supported
GNAS_VIPR1	GNAS	GNAS complex locus	VIPR1	vasoactive intestinal peptide receptor 1								VIPR1		novel	literature supported
GNB3_GABBR2	GNB3	guanine nucleotide binding protein (G protein), beta polypeptide 3	GABBR2	gamma-aminobutyric acid (GABA) B receptor, 2							GNB3	GABBR2		novel	putative
GNB3_TGFBR1	GNB3	guanine nucleotide binding protein (G protein), beta polypeptide 3	TGFBR1	transforming growth factor, beta receptor 1							GNB3	TGFBR1		novel	literature supported
GNRH1_GNRHR	GNRH1	gonadotropin-releasing hormone 1 (luteinizing-releasing hormone)	GNRHR	gonadotropin-releasing hormone receptor							GNRH1	GNRHR		known	literature supported
GNRH2_GNRHR	GNRH2	gonadotropin-releasing hormone 2	GNRHR	gonadotropin-releasing hormone receptor							GNRH2	GNRHR		known	literature supported
GPC3_CD81	GPC3	glypican 3	CD81	CD81 molecule									23665349	novel	literature supported
GPC3_IGF1R	GPC3	glypican 3	IGF1R	insulin-like growth factor 1 receptor									18413366	novel	literature supported
GPHA2_TSHR	GPHA2	glycoprotein hormone alpha 2	TSHR	thyroid stimulating hormone receptor							GPHA2	TSHR		known	literature supported
GPI_AMFR	GPI	glucose-6-phosphate isomerase	AMFR	autocrine motility factor receptor, E3 ubiquitin protein ligase							GPI	AMFR		known	literature supported
GREM1_KDR	GREM1	gremlin 1, DAN family BMP antagonist	KDR	kinase insert domain receptor (a type III receptor tyrosine kinase)							GREM1	KDR		novel	putative
GRP_BRS3	GRP	gastrin-releasing peptide	BRS3	bombesin-like receptor 3							GRP	BRS3	11112777	novel	literature supported
GRP_GRPR	GRP	gastrin-releasing peptide	GRPR	gastrin-releasing peptide receptor							GRP	GRPR		known	literature supported
GRP_NMBR	GRP	gastrin-releasing peptide	NMBR	neuromedin B receptor							GRP	NMBR	10545285	novel	literature supported
GSTP1_TRAF2	GSTP1	glutathione S-transferase pi 1	TRAF2	TNF receptor-associated factor 2							GSTP1	TRAF2		known	literature supported
GUCA2A_GUCY2C	GUCA2A	guanylate cyclase activator 2A (guanylin)	GUCY2C	guanylate cyclase 2C (heat stable enterotoxin receptor)							GUCA2A	GUCY2C		known	literature supported
GUCA2B_GUCY2C	GUCA2B	guanylate cyclase activator 2B (uroguanylin)	GUCY2C	guanylate cyclase 2C (heat stable enterotoxin receptor)							GUCA2B	GUCY2C		known	literature supported
GUCA2B_GUCY2D	GUCA2B	guanylate cyclase activator 2B (uroguanylin)	GUCY2D	guanylate cyclase 2D, membrane (retina-specific)							GUCA2B	GUCY2D		novel	literature supported
GZMB_CHRM3	GZMB	granzyme B (granzyme 2, cytotoxic T-lymphocyte-associated serine esterase 1)	CHRM3	cholinergic receptor, muscarinic 3							GZMB	CHRM3		novel	literature supported
GZMB_IGF2R	GZMB	granzyme B (granzyme 2, cytotoxic T-lymphocyte-associated serine esterase 1)	IGF2R	insulin-like growth factor 2 receptor							GZMB	IGF2R		known	literature supported
GZMB_PGRMC1	GZMB	granzyme B (granzyme 2, cytotoxic T-lymphocyte-associated serine esterase 1)	PGRMC1	progesterone receptor membrane component 1							GZMB			novel	putative
HAS2_CD44	HAS2	hyaluronan synthase 2	CD44	CD44 molecule (Indian blood group)							HAS2	CD44		known	literature supported
HAS2_HMMR	HAS2	hyaluronan synthase 2	HMMR	hyaluronan-mediated motility receptor (RHAMM)							HAS2	HMMR		known	literature supported
HBEGF_CD44	HBEGF	heparin-binding EGF-like growth factor	CD44	CD44 molecule (Indian blood group)							HBEGF	CD44		novel	literature supported
HBEGF_CD82	HBEGF	heparin-binding EGF-like growth factor	CD82	CD82 molecule							HBEGF	CD82		novel	literature supported
HBEGF_CD9	HBEGF	heparin-binding EGF-like growth factor	CD9	CD9 molecule							HBEGF	CD9		novel	literature supported
HBEGF_EGFR	HBEGF	heparin-binding EGF-like growth factor	EGFR	epidermal growth factor receptor							HBEGF	EGFR		known	literature supported
HBEGF_ERBB2	HBEGF	heparin-binding EGF-like growth factor	ERBB2	v-erb-b2 avian erythroblastic leukemia viral oncogene homolog 2							HBEGF	ERBB2	12958167	novel	literature supported
HBEGF_ERBB4	HBEGF	heparin-binding EGF-like growth factor	ERBB4	v-erb-b2 avian erythroblastic leukemia viral oncogene homolog 4							HBEGF	ERBB4		known	literature supported
HBEGF_PRLR	HBEGF	heparin-binding EGF-like growth factor	PRLR	prolactin receptor							HBEGF	PRLR		novel	putative
HCRT_HCRTR1	HCRT	hypocretin (orexin) neuropeptide precursor	HCRTR1	hypocretin (orexin) receptor 1							HCRT	HCRTR1		known	literature supported
HCRT_HCRTR2	HCRT	hypocretin (orexin) neuropeptide precursor	HCRTR2	hypocretin (orexin) receptor 2							HCRT	HCRTR2		known	literature supported
HCRT_NPFFR2	HCRT	hypocretin (orexin) neuropeptide precursor	NPFFR2	neuropeptide FF receptor 2							HCRT	NPFFR2		novel	literature supported
HDC_HRH1	HDC	histidine decarboxylase	HRH1	histamine receptor H1							HDC	HRH1		known	EXCLUDED not ligand
HDC_HRH2	HDC	histidine decarboxylase	HRH2	histamine receptor H2							HDC	HRH2		known	EXCLUDED not ligand
HDC_HRH3	HDC	histidine decarboxylase	HRH3	histamine receptor H3							HDC	HRH3		known	EXCLUDED not ligand
HDC_HRH4	HDC	histidine decarboxylase	HRH4	histamine receptor H4							HDC	HRH4		known	EXCLUDED not ligand
HEBP1_FPR3	HEBP1	heme binding protein 1	FPR3	formyl peptide receptor 3								FPRL2		known	literature supported
HGF_CD44	HGF	hepatocyte growth factor (hepapoietin A; scatter factor)	CD44	CD44 molecule (Indian blood group)							HGF	CD44	10037743	novel	literature supported
HGF_MET	HGF	hepatocyte growth factor (hepapoietin A; scatter factor)	MET	met proto-oncogene							HGF	MET		known	literature supported
HGF_SDC1	HGF	hepatocyte growth factor (hepapoietin A; scatter factor)	SDC1	syndecan 1							HGF	SDC1		novel	literature supported
HGF_SDC2	HGF	hepatocyte growth factor (hepapoietin A; scatter factor)	SDC2	syndecan 2							HGF	SDC2		novel	literature supported
HGF_ST14	HGF	hepatocyte growth factor (hepapoietin A; scatter factor)	ST14	suppression of tumorigenicity 14 (colon carcinoma)							HGF			novel	literature supported
HHIPL2_CACHD1	HHIPL2	HHIP-like 2	CACHD1	cache domain containing 1										novel	putative
HHLA3_CHRM3	HHLA3	HERV-H LTR-associating 3	CHRM3	cholinergic receptor, muscarinic 3								CHRM3		novel	putative
HLA-A_APLP2	HLA-A	major histocompatibility complex, class I, A	APLP2	amyloid beta (A4) precursor-like protein 2							HLA-A			novel	literature supported
HLA-A_CD3D	HLA-A	major histocompatibility complex, class I, A	CD3D	CD3d molecule, delta (CD3-TCR complex)							HLA-A			novel	putative
HLA-A_CD3G	HLA-A	major histocompatibility complex, class I, A	CD3G	CD3g molecule, gamma (CD3-TCR complex)							HLA-A	CD3G		novel	putative
HLA-A_ERBB2	HLA-A	major histocompatibility complex, class I, A	ERBB2	v-erb-b2 avian erythroblastic leukemia viral oncogene homolog 2							HLA-A	ERBB2		novel	literature supported
HLA-A_KIR2DL1	HLA-A	major histocompatibility complex, class I, A	KIR2DL1	killer cell immunoglobulin-like receptor, two domains, long cytoplasmic tail, 1							HLA-A	KIR2DL1		novel	putative
HLA-A_KIR2DL3	HLA-A	major histocompatibility complex, class I, A	KIR2DL3	killer cell immunoglobulin-like receptor, two domains, long cytoplasmic tail, 3							HLA-A	KIR2DL3		novel	putative
HLA-A_KIR3DL1	HLA-A	major histocompatibility complex, class I, A	KIR3DL1	killer cell immunoglobulin-like receptor, three domains, long cytoplasmic tail, 1							HLA-A	KIR3DL1	17182537	novel	literature supported
HLA-A_KIR3DL2	HLA-A	major histocompatibility complex, class I, A	KIR3DL2	killer cell immunoglobulin-like receptor, three domains, long cytoplasmic tail, 2							HLA-A	KIR3DL2		known	literature supported
HLA-A_LILRB1	HLA-A	major histocompatibility complex, class I, A	LILRB1	leukocyte immunoglobulin-like receptor, subfamily B (with TM and ITIM domains), member 1							HLA-A	LILRB1		novel	literature supported
HLA-A_LILRB2	HLA-A	major histocompatibility complex, class I, A	LILRB2	leukocyte immunoglobulin-like receptor, subfamily B (with TM and ITIM domains), member 2							HLA-A	LILRB2		novel	literature supported
HLA-B_CANX	HLA-B	major histocompatibility complex, class I, B	CANX	calnexin									7876141	novel	literature supported
HLA-B_CD3D	HLA-B	major histocompatibility complex, class I, B	CD3D	CD3d molecule, delta (CD3-TCR complex)							HLA-B			novel	putative
HLA-B_CD3G	HLA-B	major histocompatibility complex, class I, B	CD3G	CD3g molecule, gamma (CD3-TCR complex)							HLA-B	CD3G		novel	putative
HLA-B_KIR2DL3	HLA-B	major histocompatibility complex, class I, B	KIR2DL3	killer cell immunoglobulin-like receptor, two domains, long cytoplasmic tail, 3							HLA-B	KIR2DL3		novel	putative
HLA-B_KIR3DL1	HLA-B	major histocompatibility complex, class I, B	KIR3DL1	killer cell immunoglobulin-like receptor, three domains, long cytoplasmic tail, 1							HLA-B	KIR3DL1		known	literature supported
HLA-B_KLRD1	HLA-B	major histocompatibility complex, class I, B	KLRD1	killer cell lectin-like receptor subfamily D, member 1							HLA-B	KLRD1		novel	literature supported
HLA-B_LILRB1	HLA-B	major histocompatibility complex, class I, B	LILRB1	leukocyte immunoglobulin-like receptor, subfamily B (with TM and ITIM domains), member 1							HLA-B	LILRB1		novel	literature supported
HLA-B_LILRB2	HLA-B	major histocompatibility complex, class I, B	LILRB2	leukocyte immunoglobulin-like receptor, subfamily B (with TM and ITIM domains), member 2							HLA-B	LILRB2		novel	literature supported
HLA-C_CD3D	HLA-C	major histocompatibility complex, class I, C	CD3D	CD3d molecule, delta (CD3-TCR complex)							HLA-C			novel	putative
HLA-C_CD3G	HLA-C	major histocompatibility complex, class I, C	CD3G	CD3g molecule, gamma (CD3-TCR complex)							HLA-C	CD3G		novel	putative
HLA-C_DDR1	HLA-C	major histocompatibility complex, class I, C	DDR1	discoidin domain receptor tyrosine kinase 1							HLA-C	DDR1		novel	putative
HLA-C_KIR2DL1	HLA-C	major histocompatibility complex, class I, C	KIR2DL1	killer cell immunoglobulin-like receptor, two domains, long cytoplasmic tail, 1							HLA-C	KIR2DL1		known	literature supported
HLA-C_KIR2DL3	HLA-C	major histocompatibility complex, class I, C	KIR2DL3	killer cell immunoglobulin-like receptor, two domains, long cytoplasmic tail, 3							HLA-C	KIR2DL3		known	literature supported
HLA-C_KIR2DS4	HLA-C	major histocompatibility complex, class I, C	KIR2DS4	killer cell immunoglobulin-like receptor, two domains, short cytoplasmic tail, 4							HLA-C	KIR2DS4		known	literature supported
HLA-C_KIR3DL1	HLA-C	major histocompatibility complex, class I, C	KIR3DL1	killer cell immunoglobulin-like receptor, three domains, long cytoplasmic tail, 1							HLA-C	KIR3DL1		novel	putative
HLA-C_LILRA3	HLA-C	major histocompatibility complex, class I, C	LILRA3	leukocyte immunoglobulin-like receptor, subfamily A (without TM domain), member 3							HLA-C	LILRA3	21270408	novel	literature supported
HLA-C_LILRB1	HLA-C	major histocompatibility complex, class I, C	LILRB1	leukocyte immunoglobulin-like receptor, subfamily B (with TM and ITIM domains), member 1							HLA-C	LILRB1		novel	literature supported
HLA-C_LILRB2	HLA-C	major histocompatibility complex, class I, C	LILRB2	leukocyte immunoglobulin-like receptor, subfamily B (with TM and ITIM domains), member 2							HLA-C	LILRB2		novel	literature supported
HLA-C_NOTCH4	HLA-C	major histocompatibility complex, class I, C	NOTCH4	notch 4							HLA-C	NOTCH4		novel	putative
HLA-C_SLC9C2	HLA-C	major histocompatibility complex, class I, C	SLC9C2	solute carrier family 9, member C2 (putative)							HLA-C			novel	putative
HLA-E_KIR3DL1	HLA-E	major histocompatibility complex, class I, E	KIR3DL1	killer cell immunoglobulin-like receptor, three domains, long cytoplasmic tail, 1							HLA-E	KIR3DL1		novel	putative
HLA-E_KLRC1	HLA-E	major histocompatibility complex, class I, E	KLRC1	killer cell lectin-like receptor subfamily C, member 1							HLA-E	KLRC1		known	literature supported
HLA-E_KLRC2	HLA-E	major histocompatibility complex, class I, E	KLRC2	killer cell lectin-like receptor subfamily C, member 2							HLA-E	KLRC2		known	literature supported
HLA-E_KLRD1	HLA-E	major histocompatibility complex, class I, E	KLRD1	killer cell lectin-like receptor subfamily D, member 1							HLA-E	KLRD1		known	literature supported
HLA-E_SLC16A4	HLA-E	major histocompatibility complex, class I, E	SLC16A4	solute carrier family 16, member 4							HLA-E			novel	putative
HLA-G_CD4	HLA-G	major histocompatibility complex, class I, G	CD4	CD4 molecule							HLA-G			novel	putative
HLA-G_KIR2DL4	HLA-G	major histocompatibility complex, class I, G	KIR2DL4	killer cell immunoglobulin-like receptor, two domains, long cytoplasmic tail, 4							HLA-G	KIR2DL4		known	literature supported
HLA-G_KLRC1	HLA-G	major histocompatibility complex, class I, G	KLRC1	killer cell lectin-like receptor subfamily C, member 1							HLA-G	KLRC1		known	literature supported
HLA-G_KLRD1	HLA-G	major histocompatibility complex, class I, G	KLRD1	killer cell lectin-like receptor subfamily D, member 1							HLA-G	KLRD1		known	literature supported
HLA-G_LILRB1	HLA-G	major histocompatibility complex, class I, G	LILRB1	leukocyte immunoglobulin-like receptor, subfamily B (with TM and ITIM domains), member 1							HLA-G	LILRB1		known	literature supported
HLA-G_LILRB2	HLA-G	major histocompatibility complex, class I, G	LILRB2	leukocyte immunoglobulin-like receptor, subfamily B (with TM and ITIM domains), member 2							HLA-G	LILRB2		novel	literature supported
HMGB1_SDC1	HMGB1	high mobility group box 1	SDC1	syndecan 1									1369684	novel	literature supported
HMGB1_THBD	HMGB1	high mobility group box 1	THBD	thrombomodulin									15841214	novel	literature supported
HP_ASGR1	HP	haptoglobin	ASGR1	asialoglycoprotein receptor 1								ASGR1		novel	putative
HP_ASGR2	HP	haptoglobin	ASGR2	asialoglycoprotein receptor 2								ASGR2		novel	putative
HP_ITGAM	HP	haptoglobin	ITGAM	integrin, alpha M (complement component 3 receptor 3 subunit)								ITGAM		novel	literature supported
HP_ITGB2	HP	haptoglobin	ITGB2	integrin, beta 2 (complement component 3 receptor 3 and 4 subunit)								ITGB2		novel	literature supported
HRAS_AGTR1	HRAS	Harvey rat sarcoma viral oncogene homolog	AGTR1	angiotensin II receptor, type 1							HRAS	AGTR1		novel	literature supported
HRAS_CAV1	HRAS	Harvey rat sarcoma viral oncogene homolog	CAV1	caveolin 1, caveolae protein, 22kDa							HRAS			novel	literature supported
HRAS_GRIN2D	HRAS	Harvey rat sarcoma viral oncogene homolog	GRIN2D	glutamate receptor, ionotropic, N-methyl D-aspartate 2D							HRAS			novel	literature supported
HRAS_INSR	HRAS	Harvey rat sarcoma viral oncogene homolog	INSR	insulin receptor							HRAS	INSR		novel	literature supported
HRAS_SDC2	HRAS	Harvey rat sarcoma viral oncogene homolog	SDC2	syndecan 2							HRAS	SDC2		novel	putative
HRAS_TLR2	HRAS	Harvey rat sarcoma viral oncogene homolog	TLR2	toll-like receptor 2							HRAS	TLR2		novel	literature supported
HRAS_TLR9	HRAS	Harvey rat sarcoma viral oncogene homolog	TLR9	toll-like receptor 9							HRAS	TLR9		novel	literature supported
HRG_FCGR1A	HRG	histidine-rich glycoprotein	FCGR1A	Fc fragment of IgG, high affinity Ia, receptor (CD64)										novel	literature supported
HSP90AA1_CFTR	HSP90AA1	heat shock protein 90kDa alpha (cytosolic), class A member 1	CFTR	cystic fibrosis transmembrane conductance regulator (ATP-binding cassette sub-family C, member 7)									9843494	novel	literature supported
HSP90AA1_EGFR	HSP90AA1	heat shock protein 90kDa alpha (cytosolic), class A member 1	EGFR	epidermal growth factor receptor									18199556	novel	literature supported
HSP90AA1_FGFR3	HSP90AA1	heat shock protein 90kDa alpha (cytosolic), class A member 1	FGFR3	fibroblast growth factor receptor 3									21487019	novel	literature supported
HSP90B1_ASGR1	HSP90B1	heat shock protein 90kDa beta (Grp94), member 1	ASGR1	asialoglycoprotein receptor 1							HSP90B1	ASGR1		novel	EXCLUDED not ligand
HSP90B1_ERBB2	HSP90B1	heat shock protein 90kDa beta (Grp94), member 1	ERBB2	v-erb-b2 avian erythroblastic leukemia viral oncogene homolog 2							HSP90B1	ERBB2		novel	EXCLUDED not ligand
HSP90B1_LRP1	HSP90B1	heat shock protein 90kDa beta (Grp94), member 1	LRP1	low density lipoprotein receptor-related protein 1							HSP90B1	LRP1		known	EXCLUDED not ligand
HSP90B1_TLR1	HSP90B1	heat shock protein 90kDa beta (Grp94), member 1	TLR1	toll-like receptor 1							HSP90B1	TLR1		novel	EXCLUDED not ligand
HSP90B1_TLR2	HSP90B1	heat shock protein 90kDa beta (Grp94), member 1	TLR2	toll-like receptor 2							HSP90B1	TLR2		novel	EXCLUDED not ligand
HSP90B1_TLR4	HSP90B1	heat shock protein 90kDa beta (Grp94), member 1	TLR4	toll-like receptor 4							HSP90B1	TLR4		novel	EXCLUDED not ligand
HSP90B1_TLR7	HSP90B1	heat shock protein 90kDa beta (Grp94), member 1	TLR7	toll-like receptor 7							HSP90B1	TLR7		novel	EXCLUDED not ligand
HSP90B1_TLR9	HSP90B1	heat shock protein 90kDa beta (Grp94), member 1	TLR9	toll-like receptor 9							HSP90B1	TLR9		novel	EXCLUDED not ligand
HSPA1A_GRIN2D	HSPA1A	heat shock 70kDa protein 1A	GRIN2D	glutamate receptor, ionotropic, N-methyl D-aspartate 2D							HSPA1A			novel	EXCLUDED not ligand
HSPA1A_TLR4	HSPA1A	heat shock 70kDa protein 1A	TLR4	toll-like receptor 4							HSPA1A	TLR4	22528050	novel	EXCLUDED not ligand
HSPG2_CHRM3	HSPG2	heparan sulfate proteoglycan 2	CHRM3	cholinergic receptor, muscarinic 3							HSPG2	CHRM3		novel	putative
HSPG2_COL13A1	HSPG2	heparan sulfate proteoglycan 2	COL13A1	collagen, type XIII, alpha 1							HSPG2			novel	literature supported
HSPG2_ITGA2	HSPG2	heparan sulfate proteoglycan 2	ITGA2	integrin, alpha 2 (CD49B, alpha 2 subunit of VLA-2 receptor)							HSPG2	ITGA2		novel	literature supported
HSPG2_ITGB1	HSPG2	heparan sulfate proteoglycan 2	ITGB1	integrin, beta 1 (fibronectin receptor, beta polypeptide, antigen CD29 includes MDF2, MSK12)							HSPG2	ITGB1		novel	literature supported
HSPG2_PTPRS	HSPG2	heparan sulfate proteoglycan 2	PTPRS	protein tyrosine phosphatase, receptor type, S							HSPG2	PTPRS		known	literature supported
HSPG2_SDC1	HSPG2	heparan sulfate proteoglycan 2	SDC1	syndecan 1							HSPG2	SDC1		novel	putative
IAPP_CALCR	IAPP	islet amyloid polypeptide	CALCR	calcitonin receptor							IAPP	CALCR		known	literature supported
IAPP_RAMP1	IAPP	islet amyloid polypeptide	RAMP1	receptor (G protein-coupled) activity modifying protein 1							IAPP	RAMP1		novel	literature supported
IAPP_RAMP2	IAPP	islet amyloid polypeptide	RAMP2	receptor (G protein-coupled) activity modifying protein 2							IAPP	RAMP2		novel	literature supported
IAPP_RAMP3	IAPP	islet amyloid polypeptide	RAMP3	receptor (G protein-coupled) activity modifying protein 3							IAPP	RAMP3		novel	putative
IBSP_ITGAV	IBSP	integrin-binding sialoprotein	ITGAV	integrin, alpha V								ITGAV		novel	putative
ICAM1_CAV1	ICAM1	intercellular adhesion molecule 1	CAV1	caveolin 1, caveolae protein, 22kDa							ICAM1			novel	putative
ICAM1_EGFR	ICAM1	intercellular adhesion molecule 1	EGFR	epidermal growth factor receptor							ICAM1	EGFR		novel	literature supported
ICAM1_IL2RA	ICAM1	intercellular adhesion molecule 1	IL2RA	interleukin 2 receptor, alpha							ICAM1	IL2RA		novel	literature supported
ICAM1_IL2RG	ICAM1	intercellular adhesion molecule 1	IL2RG	interleukin 2 receptor, gamma							ICAM1	IL2RG		novel	literature supported
ICAM1_ITGAL	ICAM1	intercellular adhesion molecule 1	ITGAL	integrin, alpha L (antigen CD11A (p180), lymphocyte function-associated antigen 1; alpha polypeptide)							ICAM1	ITGAL		known	literature supported
ICAM1_ITGAM	ICAM1	intercellular adhesion molecule 1	ITGAM	integrin, alpha M (complement component 3 receptor 3 subunit)							ICAM1	ITGAM		novel	literature supported
ICAM1_ITGAX	ICAM1	intercellular adhesion molecule 1	ITGAX	integrin, alpha X (complement component 3 receptor 4 subunit)							ICAM1	ITGAX		known	literature supported
ICAM1_ITGB2	ICAM1	intercellular adhesion molecule 1	ITGB2	integrin, beta 2 (complement component 3 receptor 3 and 4 subunit)							ICAM1	ITGB2		known	literature supported
ICAM2_ITGAL	ICAM2	intercellular adhesion molecule 2	ITGAL	integrin, alpha L (antigen CD11A (p180), lymphocyte function-associated antigen 1; alpha polypeptide)							ICAM2	ITGAL		known	literature supported
ICAM2_ITGAM	ICAM2	intercellular adhesion molecule 2	ITGAM	integrin, alpha M (complement component 3 receptor 3 subunit)							ICAM2	ITGAM		novel	literature supported
ICAM2_ITGB2	ICAM2	intercellular adhesion molecule 2	ITGB2	integrin, beta 2 (complement component 3 receptor 3 and 4 subunit)							ICAM2	ITGB2		known	literature supported
ICAM3_CLEC4M	ICAM3	intercellular adhesion molecule 3	CLEC4M	C-type lectin domain family 4, member M							ICAM3	CLEC4M		novel	literature supported
ICAM3_ITGAD	ICAM3	intercellular adhesion molecule 3	ITGAD	integrin, alpha D							ICAM3	ITGAD		novel	literature supported
ICAM3_ITGAL	ICAM3	intercellular adhesion molecule 3	ITGAL	integrin, alpha L (antigen CD11A (p180), lymphocyte function-associated antigen 1; alpha polypeptide)							ICAM3	ITGAL		known	literature supported
ICAM3_ITGB2	ICAM3	intercellular adhesion molecule 3	ITGB2	integrin, beta 2 (complement component 3 receptor 3 and 4 subunit)							ICAM3	ITGB2		known	literature supported
ICAM4_ITGA2B	ICAM4	intercellular adhesion molecule 4 (Landsteiner-Wiener blood group)	ITGA2B	integrin, alpha 2b (platelet glycoprotein IIb of IIb/IIIa complex, antigen CD41)							ICAM4	ITGA2B		known	literature supported
ICAM4_ITGA4	ICAM4	intercellular adhesion molecule 4 (Landsteiner-Wiener blood group)	ITGA4	integrin, alpha 4 (antigen CD49D, alpha 4 subunit of VLA-4 receptor)							ICAM4	ITGA4		novel	literature supported
ICAM4_ITGAL	ICAM4	intercellular adhesion molecule 4 (Landsteiner-Wiener blood group)	ITGAL	integrin, alpha L (antigen CD11A (p180), lymphocyte function-associated antigen 1; alpha polypeptide)							ICAM4	ITGAL		known	literature supported
ICAM4_ITGAM	ICAM4	intercellular adhesion molecule 4 (Landsteiner-Wiener blood group)	ITGAM	integrin, alpha M (complement component 3 receptor 3 subunit)							ICAM4	ITGAM		known	literature supported
ICAM4_ITGAV	ICAM4	intercellular adhesion molecule 4 (Landsteiner-Wiener blood group)	ITGAV	integrin, alpha V							ICAM4	ITGAV		known	literature supported
ICAM4_ITGB1	ICAM4	intercellular adhesion molecule 4 (Landsteiner-Wiener blood group)	ITGB1	integrin, beta 1 (fibronectin receptor, beta polypeptide, antigen CD29 includes MDF2, MSK12)							ICAM4	ITGB1		novel	literature supported
ICAM4_ITGB2	ICAM4	intercellular adhesion molecule 4 (Landsteiner-Wiener blood group)	ITGB2	integrin, beta 2 (complement component 3 receptor 3 and 4 subunit)							ICAM4	ITGB2		known	literature supported
ICAM4_ITGB3	ICAM4	intercellular adhesion molecule 4 (Landsteiner-Wiener blood group)	ITGB3	integrin, beta 3 (platelet glycoprotein IIIa, antigen CD61)							ICAM4	ITGB3		known	literature supported
ICAM4_RHAG	ICAM4	intercellular adhesion molecule 4 (Landsteiner-Wiener blood group)	RHAG	Rh-associated glycoprotein							ICAM4			novel	literature supported
ICAM5_ITGAL	ICAM5	intercellular adhesion molecule 5, telencephalin	ITGAL	integrin, alpha L (antigen CD11A (p180), lymphocyte function-associated antigen 1; alpha polypeptide)							ICAM5	ITGAL		known	literature supported
ICAM5_ITGB2	ICAM5	intercellular adhesion molecule 5, telencephalin	ITGB2	integrin, beta 2 (complement component 3 receptor 3 and 4 subunit)							ICAM5	ITGB2		known	literature supported
IFNA10_IFNAR1	IFNA10	interferon, alpha 10	IFNAR1	interferon (alpha, beta and omega) receptor 1								IFNAR1	21856167	known	literature supported
IFNA10_IFNAR2	IFNA10	interferon, alpha 10	IFNAR2	interferon (alpha, beta and omega) receptor 2								IFNAR2	21856167	known	literature supported
IFNA13_IFNAR1	IFNA13	interferon, alpha 13	IFNAR1	interferon (alpha, beta and omega) receptor 1								IFNAR1	21856167	known	literature supported
IFNA13_IFNAR2	IFNA13	interferon, alpha 13	IFNAR2	interferon (alpha, beta and omega) receptor 2								IFNAR2	21856167	known	literature supported
IFNA14_IFNAR1	IFNA14	interferon, alpha 14	IFNAR1	interferon (alpha, beta and omega) receptor 1								IFNAR1	21856167	known	literature supported
IFNA14_IFNAR2	IFNA14	interferon, alpha 14	IFNAR2	interferon (alpha, beta and omega) receptor 2								IFNAR2	21856167	known	literature supported
IFNA16_IFNAR1	IFNA16	interferon, alpha 16	IFNAR1	interferon (alpha, beta and omega) receptor 1								IFNAR1	21856167	known	literature supported
IFNA16_IFNAR2	IFNA16	interferon, alpha 16	IFNAR2	interferon (alpha, beta and omega) receptor 2								IFNAR2	21856167	known	literature supported
IFNA17_IFNAR1	IFNA17	interferon, alpha 17	IFNAR1	interferon (alpha, beta and omega) receptor 1								IFNAR1	21856167	known	literature supported
IFNA17_IFNAR2	IFNA17	interferon, alpha 17	IFNAR2	interferon (alpha, beta and omega) receptor 2								IFNAR2	21856167	known	literature supported
IFNA1_IFNAR1	IFNA1	interferon, alpha 1	IFNAR1	interferon (alpha, beta and omega) receptor 1							IFNA1	IFNAR1		known	literature supported
IFNA1_IFNAR2	IFNA1	interferon, alpha 1	IFNAR2	interferon (alpha, beta and omega) receptor 2							IFNA1	IFNAR2		known	literature supported
IFNA21_IFNAR1	IFNA21	interferon, alpha 21	IFNAR1	interferon (alpha, beta and omega) receptor 1								IFNAR1	21856167	known	literature supported
IFNA21_IFNAR2	IFNA21	interferon, alpha 21	IFNAR2	interferon (alpha, beta and omega) receptor 2								IFNAR2	21856167	known	literature supported
IFNA2_IFNAR1	IFNA2	interferon, alpha 2	IFNAR1	interferon (alpha, beta and omega) receptor 1								IFNAR1		known	literature supported
IFNA2_IFNAR2	IFNA2	interferon, alpha 2	IFNAR2	interferon (alpha, beta and omega) receptor 2								IFNAR2		known	literature supported
IFNA4_IFNAR1	IFNA4	interferon, alpha 4	IFNAR1	interferon (alpha, beta and omega) receptor 1								IFNAR1	21856167	known	literature supported
IFNA4_IFNAR2	IFNA4	interferon, alpha 4	IFNAR2	interferon (alpha, beta and omega) receptor 2								IFNAR2	21856167	known	literature supported
IFNA5_IFNAR1	IFNA5	interferon, alpha 5	IFNAR1	interferon (alpha, beta and omega) receptor 1								IFNAR1	21856167	known	literature supported
IFNA5_IFNAR2	IFNA5	interferon, alpha 5	IFNAR2	interferon (alpha, beta and omega) receptor 2								IFNAR2		known	literature supported
IFNA6_IFNAR1	IFNA6	interferon, alpha 6	IFNAR1	interferon (alpha, beta and omega) receptor 1								IFNAR1	21856167	known	literature supported
IFNA6_IFNAR2	IFNA6	interferon, alpha 6	IFNAR2	interferon (alpha, beta and omega) receptor 2								IFNAR2	21856167	known	literature supported
IFNA7_IFNAR1	IFNA7	interferon, alpha 7	IFNAR1	interferon (alpha, beta and omega) receptor 1								IFNAR1	21856167	known	literature supported
IFNA7_IFNAR2	IFNA7	interferon, alpha 7	IFNAR2	interferon (alpha, beta and omega) receptor 2								IFNAR2	21856167	known	literature supported
IFNA8_IFNAR1	IFNA8	interferon, alpha 8	IFNAR1	interferon (alpha, beta and omega) receptor 1								IFNAR1	21856167	known	literature supported
IFNA8_IFNAR2	IFNA8	interferon, alpha 8	IFNAR2	interferon (alpha, beta and omega) receptor 2								IFNAR2		known	literature supported
IFNB1_IFNAR1	IFNB1	interferon, beta 1, fibroblast	IFNAR1	interferon (alpha, beta and omega) receptor 1							IFNB1	IFNAR1		known	literature supported
IFNB1_IFNAR2	IFNB1	interferon, beta 1, fibroblast	IFNAR2	interferon (alpha, beta and omega) receptor 2							IFNB1	IFNAR2		known	literature supported
IFNG_IFNGR1	IFNG	interferon, gamma	IFNGR1	interferon gamma receptor 1							IFNG	IFNGR1		known	literature supported
IFNG_IFNGR2	IFNG	interferon, gamma	IFNGR2	interferon gamma receptor 2 (interferon gamma transducer 1)							IFNG	IFNGR2		known	literature supported
IFNL1_IFNLR1	IFNL1	interferon, lambda 1	IFNLR1	interferon, lambda receptor 1							IL29	IL28RA		known	literature supported
IFNL1_IL10RB	IFNL1	interferon, lambda 1	IL10RB	interleukin 10 receptor, beta							IL29	IL10RB		known	literature supported
IFNL2_IFNLR1	IFNL2	interferon, lambda 2	IFNLR1	interferon, lambda receptor 1							IL28A	IL28RA		known	literature supported
IFNL2_IL10RB	IFNL2	interferon, lambda 2	IL10RB	interleukin 10 receptor, beta							IL28A	IL10RB		known	literature supported
IFNL3_IFNLR1	IFNL3	interferon, lambda 3	IFNLR1	interferon, lambda receptor 1							IL28B	IL28RA		known	literature supported
IFNL3_IL10RB	IFNL3	interferon, lambda 3	IL10RB	interleukin 10 receptor, beta							IL28B	IL10RB		known	literature supported
IFNW1_IFNAR1	IFNW1	interferon, omega 1	IFNAR1	interferon (alpha, beta and omega) receptor 1							IFNW1	IFNAR1		known	literature supported
IFNW1_IFNAR2	IFNW1	interferon, omega 1	IFNAR2	interferon (alpha, beta and omega) receptor 2							IFNW1	IFNAR2		known	literature supported
IGF1_IGF1R	IGF1	insulin-like growth factor 1 (somatomedin C)	IGF1R	insulin-like growth factor 1 receptor							IGF1	IGF1R		known	literature supported
IGF1_INSR	IGF1	insulin-like growth factor 1 (somatomedin C)	INSR	insulin receptor							IGF1	INSR		novel	putative
IGF2_IGF1R	IGF2	insulin-like growth factor 2 (somatomedin A)	IGF1R	insulin-like growth factor 1 receptor							IGF2	IGF1R		known	literature supported
IGF2_IGF2R	IGF2	insulin-like growth factor 2 (somatomedin A)	IGF2R	insulin-like growth factor 2 receptor							IGF2	IGF2R		known	literature supported
IGF2_INSR	IGF2	insulin-like growth factor 2 (somatomedin A)	INSR	insulin receptor							IGF2	INSR		known	literature supported
IGFBP4_FZD8	IGFBP4	insulin-like growth factor binding protein 4	FZD8	frizzled class receptor 8								FZD8	18528331	novel	literature supported
IGFBP4_LRP6	IGFBP4	insulin-like growth factor binding protein 4	LRP6	low density lipoprotein receptor-related protein 6								LRP6	18528331	novel	literature supported
IGFL1_IGFLR1	IGFL1	IGF-like family member 1	IGFLR1	IGF-like family receptor 1									21454693	novel	literature supported
IGFL2_IGFLR1	IGFL2	IGF-like family member 2	IGFLR1	IGF-like family receptor 1									21454693	novel	literature supported
IGFL3_IGFLR1	IGFL3	IGF-like family member 3	IGFLR1	IGF-like family receptor 1									21454693	novel	literature supported
IHH_BOC	IHH	indian hedgehog	BOC	BOC cell adhesion associated, oncogene regulated							IHH	BOC	20519495	novel	literature supported
IHH_CDON	IHH	indian hedgehog	CDON	cell adhesion associated, oncogene regulated							IHH	CDON	20519495	novel	literature supported
IHH_HHIP	IHH	indian hedgehog	HHIP	hedgehog interacting protein							IHH	HHIP		known	literature supported
IHH_PTCH1	IHH	indian hedgehog	PTCH1	patched 1							IHH	PTCH		known	literature supported
IHH_PTCH2	IHH	indian hedgehog	PTCH2	patched 2							IHH	PTCH2		novel	literature supported
IL10_IL10RA	IL10	interleukin 10	IL10RA	interleukin 10 receptor, alpha							IL10	IL10RA		known	literature supported
IL10_IL10RB	IL10	interleukin 10	IL10RB	interleukin 10 receptor, beta							IL10	IL10RB		known	literature supported
IL10_SIRPG	IL10	interleukin 10	SIRPG	signal-regulatory protein gamma							IL10			novel	putative
IL11_IL11RA	IL11	interleukin 11	IL11RA	interleukin 11 receptor, alpha							IL11	IL11RA		known	literature supported
IL11_IL6ST	IL11	interleukin 11	IL6ST	interleukin 6 signal transducer (gp130, oncostatin M receptor)							IL11	IL6ST		known	literature supported
IL12A_CD28	IL12A	interleukin 12A (natural killer cell stimulatory factor 1, cytotoxic lymphocyte maturation factor 1, p35)	CD28	CD28 molecule							IL12A			novel	literature supported
IL12A_IL12RB1	IL12A	interleukin 12A (natural killer cell stimulatory factor 1, cytotoxic lymphocyte maturation factor 1, p35)	IL12RB1	interleukin 12 receptor, beta 1							IL12A	IL12RB1		known	literature supported
IL12A_IL12RB2	IL12A	interleukin 12A (natural killer cell stimulatory factor 1, cytotoxic lymphocyte maturation factor 1, p35)	IL12RB2	interleukin 12 receptor, beta 2							IL12A	IL12RB2	943050	known	literature supported
IL12B_IL12RB1	IL12B	interleukin 12B (natural killer cell stimulatory factor 2, cytotoxic lymphocyte maturation factor 2, p40)	IL12RB1	interleukin 12 receptor, beta 1							IL12B	IL12RB1		known	literature supported
IL12B_IL12RB2	IL12B	interleukin 12B (natural killer cell stimulatory factor 2, cytotoxic lymphocyte maturation factor 2, p40)	IL12RB2	interleukin 12 receptor, beta 2							IL12B	IL12RB2		known	literature supported
IL12B_IL23R	IL12B	interleukin 12B (natural killer cell stimulatory factor 2, cytotoxic lymphocyte maturation factor 2, p40)	IL23R	interleukin 23 receptor							IL12B	IL23R	17587057	novel	literature supported
IL13_IL13RA1	IL13	interleukin 13	IL13RA1	interleukin 13 receptor, alpha 1							IL13	IL13RA1		known	literature supported
IL13_IL13RA2	IL13	interleukin 13	IL13RA2	interleukin 13 receptor, alpha 2							IL13	IL13RA2		known	literature supported
IL13_IL2RG	IL13	interleukin 13	IL2RG	interleukin 2 receptor, gamma							IL13	IL2RG	8920992	known	literature supported
IL13_IL4R	IL13	interleukin 13	IL4R	interleukin 4 receptor							IL13	IL4R		known	literature supported
IL15_IL15RA	IL15	interleukin 15	IL15RA	interleukin 15 receptor, alpha							IL15	IL15RA		known	literature supported
IL15_IL2RA	IL15	interleukin 15	IL2RA	interleukin 2 receptor, alpha							IL15	IL2RA	8734356	novel	literature supported
IL15_IL2RB	IL15	interleukin 15	IL2RB	interleukin 2 receptor, beta							IL15	IL2RB		known	literature supported
IL15_IL2RG	IL15	interleukin 15	IL2RG	interleukin 2 receptor, gamma							IL15	IL2RG		known	literature supported
IL16_CCR5	IL16	interleukin 16	CCR5	chemokine (C-C motif) receptor 5 (gene/pseudogene)								CCR5		novel	putative
IL16_CD4	IL16	interleukin 16	CD4	CD4 molecule										known	literature supported
IL16_GRIN2C	IL16	interleukin 16	GRIN2C	glutamate receptor, ionotropic, N-methyl D-aspartate 2C										novel	literature supported
IL16_GRIN2D	IL16	interleukin 16	GRIN2D	glutamate receptor, ionotropic, N-methyl D-aspartate 2D										novel	literature supported
IL16_KCNA3	IL16	interleukin 16	KCNA3	potassium voltage-gated channel, shaker-related subfamily, member 3										novel	literature supported
IL16_KCND1	IL16	interleukin 16	KCND1	potassium voltage-gated channel, Shal-related subfamily, member 1										novel	literature supported
IL16_KCND2	IL16	interleukin 16	KCND2	potassium voltage-gated channel, Shal-related subfamily, member 2										novel	literature supported
IL16_KCNJ10	IL16	interleukin 16	KCNJ10	potassium inwardly-rectifying channel, subfamily J, member 10										novel	literature supported
IL16_KCNJ15	IL16	interleukin 16	KCNJ15	potassium inwardly-rectifying channel, subfamily J, member 15										novel	literature supported
IL16_KCNJ4	IL16	interleukin 16	KCNJ4	potassium inwardly-rectifying channel, subfamily J, member 4										novel	literature supported
IL17A_IL17RA	IL17A	interleukin 17A	IL17RA	interleukin 17 receptor A							IL17A	IL17RA		known	literature supported
IL17A_IL17RC	IL17A	interleukin 17A	IL17RC	interleukin 17 receptor C							IL17A	IL17RC	18684971	novel	literature supported
IL17B_IL17RB	IL17B	interleukin 17B	IL17RB	interleukin 17 receptor B							IL17B	IL17RB		known	literature supported
IL17F_IL17RA	IL17F	interleukin 17F	IL17RA	interleukin 17 receptor A								IL17RA	18684971	novel	literature supported
IL18_CD48	IL18	interleukin 18 (interferon-gamma-inducing factor)	CD48	CD48 molecule							IL18			novel	putative
IL18_IL18R1	IL18	interleukin 18 (interferon-gamma-inducing factor)	IL18R1	interleukin 18 receptor 1							IL18	IL18R1		known	literature supported
IL18_IL18RAP	IL18	interleukin 18 (interferon-gamma-inducing factor)	IL18RAP	interleukin 18 receptor accessory protein							IL18	IL18RAP		known	literature supported
IL18_IL1RAPL1	IL18	interleukin 18 (interferon-gamma-inducing factor)	IL1RAPL1	interleukin 1 receptor accessory protein-like 1							IL18	IL1RAPL1		known	literature supported
IL18_IL1RL2	IL18	interleukin 18 (interferon-gamma-inducing factor)	IL1RL2	interleukin 1 receptor-like 2							IL18			novel	literature supported
IL19_IL20RA	IL19	interleukin 19	IL20RA	interleukin 20 receptor, alpha							IL19	IL20RA		known	literature supported
IL19_IL20RB	IL19	interleukin 19	IL20RB	interleukin 20 receptor beta							IL19	IL20RB		known	literature supported
IL1A_IL1R1	IL1A	interleukin 1, alpha	IL1R1	interleukin 1 receptor, type I							IL1A	IL1R1		known	literature supported
IL1A_IL1R2	IL1A	interleukin 1, alpha	IL1R2	interleukin 1 receptor, type II							IL1A	IL1R2		known	literature supported
IL1A_IL1RAP	IL1A	interleukin 1, alpha	IL1RAP	interleukin 1 receptor accessory protein							IL1A	IL1RAP		novel	literature supported
IL1B_ADRB2	IL1B	interleukin 1, beta	ADRB2	adrenoceptor beta 2, surface							IL1B	ADRB2		novel	literature supported
IL1B_IL1R1	IL1B	interleukin 1, beta	IL1R1	interleukin 1 receptor, type I							IL1B	IL1R1		known	literature supported
IL1B_IL1R2	IL1B	interleukin 1, beta	IL1R2	interleukin 1 receptor, type II							IL1B	IL1R2		known	literature supported
IL1B_IL1RAP	IL1B	interleukin 1, beta	IL1RAP	interleukin 1 receptor accessory protein							IL1B	IL1RAP		known	literature supported
IL1F10_IL1R1	IL1F10	interleukin 1 family, member 10 (theta)	IL1R1	interleukin 1 receptor, type I								IL1R1		novel	literature supported
IL1RN_IL1R1	IL1RN	interleukin 1 receptor antagonist	IL1R1	interleukin 1 receptor, type I								IL1R1		known	literature supported
IL1RN_IL1R2	IL1RN	interleukin 1 receptor antagonist	IL1R2	interleukin 1 receptor, type II								IL1R2		known	literature supported
IL1RN_IL1RL2	IL1RN	interleukin 1 receptor antagonist	IL1RL2	interleukin 1 receptor-like 2										novel	putative
IL20_IL20RA	IL20	interleukin 20	IL20RA	interleukin 20 receptor, alpha							IL20	IL20RA		known	literature supported
IL20_IL20RB	IL20	interleukin 20	IL20RB	interleukin 20 receptor beta							IL20	IL20RB		known	literature supported
IL20_IL22RA1	IL20	interleukin 20	IL22RA1	interleukin 22 receptor, alpha 1							IL20	IL22RA1		known	literature supported
IL21_IL21R	IL21	interleukin 21	IL21R	interleukin 21 receptor							IL21	IL21R		known	literature supported
IL21_IL2RG	IL21	interleukin 21	IL2RG	interleukin 2 receptor, gamma							IL21	IL2RG		known	literature supported
IL22_IL10RA	IL22	interleukin 22	IL10RA	interleukin 10 receptor, alpha							IL22	IL10RA		known	literature supported
IL22_IL10RB	IL22	interleukin 22	IL10RB	interleukin 10 receptor, beta							IL22	IL10RB		novel	literature supported
IL22_IL21R	IL22	interleukin 22	IL21R	interleukin 21 receptor							IL22	IL21R		novel	putative
IL22_IL22RA1	IL22	interleukin 22	IL22RA1	interleukin 22 receptor, alpha 1							IL22	IL22RA1		known	literature supported
IL22_IL22RA2	IL22	interleukin 22	IL22RA2	interleukin 22 receptor, alpha 2							IL22	IL22RA2		known	literature supported
IL23A_IL12RB1	IL23A	interleukin 23, alpha subunit p19	IL12RB1	interleukin 12 receptor, beta 1							IL23A	IL12RB1		known	literature supported
IL23A_IL23R	IL23A	interleukin 23, alpha subunit p19	IL23R	interleukin 23 receptor							IL23A	IL23R		known	literature supported
IL24_IL20RA	IL24	interleukin 24	IL20RA	interleukin 20 receptor, alpha							IL24	IL20RA		known	literature supported
IL24_IL20RB	IL24	interleukin 24	IL20RB	interleukin 20 receptor beta							IL24	IL20RB		known	literature supported
IL24_IL22RA1	IL24	interleukin 24	IL22RA1	interleukin 22 receptor, alpha 1							IL24	IL22RA1		known	literature supported
IL25_IL17RB	IL25	interleukin 25	IL17RB	interleukin 17 receptor B							IL25	IL17RB		known	literature supported
IL26_IL20RA	IL26	interleukin 26	IL20RA	interleukin 20 receptor, alpha								IL20RA		novel	putative
IL27_IL27RA	IL27	interleukin 27	IL27RA	interleukin 27 receptor, alpha										novel	literature supported
IL2_CD53	IL2	interleukin 2	CD53	CD53 molecule							IL2	CD53		novel	literature supported
IL2_GYPE	IL2	interleukin 2	GYPE	glycophorin E (MNS blood group)							IL2			novel	putative
IL2_IL2RA	IL2	interleukin 2	IL2RA	interleukin 2 receptor, alpha							IL2	IL2RA		known	literature supported
IL2_IL2RB	IL2	interleukin 2	IL2RB	interleukin 2 receptor, beta							IL2	IL2RB		known	literature supported
IL2_IL2RG	IL2	interleukin 2	IL2RG	interleukin 2 receptor, gamma							IL2	IL2RG		known	literature supported
IL2_NGFR	IL2	interleukin 2	NGFR	nerve growth factor receptor							IL2	NGFR		novel	literature supported
IL31_IL31RA	IL31	interleukin 31	IL31RA	interleukin 31 receptor A							IL31	IL31RA		known	literature supported
IL31_OSMR	IL31	interleukin 31	OSMR	oncostatin M receptor							IL31	OSMR		known	literature supported
IL34_CSF1R	IL34	interleukin 34	CSF1R	colony stimulating factor 1 receptor								CSF1R	22729249	novel	literature supported
IL3_CSF2RB	IL3	interleukin 3 (colony-stimulating factor, multiple)	CSF2RB	colony stimulating factor 2 receptor, beta, low-affinity (granulocyte-macrophage)							IL3	CSF2RB		known	literature supported
IL3_IL3RA	IL3	interleukin 3 (colony-stimulating factor, multiple)	IL3RA	interleukin 3 receptor, alpha (low affinity)							IL3	IL3RA		known	literature supported
IL4_CD53	IL4	interleukin 4	CD53	CD53 molecule							IL4	CD53		novel	literature supported
IL4_IL13RA1	IL4	interleukin 4	IL13RA1	interleukin 13 receptor, alpha 1							IL4	IL13RA1	10641437	known	literature supported
IL4_IL13RA2	IL4	interleukin 4	IL13RA2	interleukin 13 receptor, alpha 2							IL4	IL13RA2		novel	literature supported
IL4_IL2RG	IL4	interleukin 4	IL2RG	interleukin 2 receptor, gamma							IL4	IL2RG		known	literature supported
IL4_IL4R	IL4	interleukin 4	IL4R	interleukin 4 receptor							IL4	IL4R		known	literature supported
IL5_CSF2RB	IL5	interleukin 5 (colony-stimulating factor, eosinophil)	CSF2RB	colony stimulating factor 2 receptor, beta, low-affinity (granulocyte-macrophage)							IL5	CSF2RB		known	literature supported
IL5_IL5RA	IL5	interleukin 5 (colony-stimulating factor, eosinophil)	IL5RA	interleukin 5 receptor, alpha							IL5	IL5RA		known	literature supported
IL6_F3	IL6	interleukin 6 (interferon, beta 2)	F3	coagulation factor III (thromboplastin, tissue factor)							IL6	F3		novel	putative
IL6_IL6R	IL6	interleukin 6 (interferon, beta 2)	IL6R	interleukin 6 receptor							IL6	IL6R		known	literature supported
IL6_IL6ST	IL6	interleukin 6 (interferon, beta 2)	IL6ST	interleukin 6 signal transducer (gp130, oncostatin M receptor)							IL6	IL6ST		known	literature supported
IL7_IL2RG	IL7	interleukin 7	IL2RG	interleukin 2 receptor, gamma							IL7	IL2RG		known	literature supported
IL7_IL7R	IL7	interleukin 7	IL7R	interleukin 7 receptor							IL7	IL7R		known	literature supported
IL8_CD79A	IL8	interleukin 8	CD79A	CD79a molecule, immunoglobulin-associated alpha							IL8			novel	putative
IL8_CXCR1	IL8	interleukin 8	CXCR1	chemokine (C-X-C motif) receptor 1							IL8	IL8RA		known	literature supported
IL8_CXCR2	IL8	interleukin 8	CXCR2	chemokine (C-X-C motif) receptor 2							IL8	IL8RB		known	literature supported
IL8_DARC	IL8	interleukin 8	DARC	Duffy blood group, atypical chemokine receptor							IL8	DARC		known	literature supported
IL8_KDR	IL8	interleukin 8	KDR	kinase insert domain receptor (a type III receptor tyrosine kinase)							IL8	KDR		novel	putative
IL8_SDC1	IL8	interleukin 8	SDC1	syndecan 1							IL8	SDC1		novel	literature supported
IL8_SDC2	IL8	interleukin 8	SDC2	syndecan 2							IL8	SDC2	14527339	novel	literature supported
IL8_SDC3	IL8	interleukin 8	SDC3	syndecan 3							IL8	SDC3		novel	putative
IL9_IL2RG	IL9	interleukin 9	IL2RG	interleukin 2 receptor, gamma							IL9	IL2RG		known	literature supported
IL9_IL9R	IL9	interleukin 9	IL9R	interleukin 9 receptor							IL9	IL9R		known	literature supported
INHA_ACVR1	INHA	inhibin, alpha	ACVR1	activin A receptor, type I							INHA	ACVR1		known	putative
INHA_ACVR1B	INHA	inhibin, alpha	ACVR1B	activin A receptor, type IB							INHA	ACVR1B		known	putative
INHA_ACVR2A	INHA	inhibin, alpha	ACVR2A	activin A receptor, type IIA							INHA	ACVR2A		known	literature supported
INHA_ACVR2B	INHA	inhibin, alpha	ACVR2B	activin A receptor, type IIB							INHA	ACVR2B		known	putative
INHA_TGFBR3	INHA	inhibin, alpha	TGFBR3	transforming growth factor, beta receptor III							INHA	TGFBR3		known	literature supported
INHBA_ACVR1	INHBA	inhibin, beta A	ACVR1	activin A receptor, type I							INHBA	ACVR1		known	literature supported
INHBA_ACVR1B	INHBA	inhibin, beta A	ACVR1B	activin A receptor, type IB							INHBA	ACVR1B		known	literature supported
INHBA_ACVR2A	INHBA	inhibin, beta A	ACVR2A	activin A receptor, type IIA							INHBA	ACVR2A		known	literature supported
INHBA_ACVR2B	INHBA	inhibin, beta A	ACVR2B	activin A receptor, type IIB							INHBA	ACVR2B		known	literature supported
INHBA_BAMBI	INHBA	inhibin, beta A	BAMBI	BMP and activin membrane-bound inhibitor							INHBA	BAMBI		known	literature supported
INHBA_ENG	INHBA	inhibin, beta A	ENG	endoglin							INHBA	ENG		novel	literature supported
INHBA_TGFBR3	INHBA	inhibin, beta A	TGFBR3	transforming growth factor, beta receptor III							INHBA	TGFBR3		novel	literature supported
INHBB_ACVR1	INHBB	inhibin, beta B	ACVR1	activin A receptor, type I							INHBB	ACVR1		known	literature supported
INHBB_ACVR1B	INHBB	inhibin, beta B	ACVR1B	activin A receptor, type IB							INHBB	ACVR1B		known	literature supported
INHBB_ACVR1C	INHBB	inhibin, beta B	ACVR1C	activin A receptor, type IC							INHBB	ACVR1C		novel	literature supported
INHBB_ACVR2A	INHBB	inhibin, beta B	ACVR2A	activin A receptor, type IIA							INHBB	ACVR2A		known	literature supported
INHBB_ACVR2B	INHBB	inhibin, beta B	ACVR2B	activin A receptor, type IIB							INHBB	ACVR2B		known	literature supported
INHBC_ACVR1	INHBC	inhibin, beta C	ACVR1	activin A receptor, type I							INHBC	ACVR1		known	literature supported
INHBC_ACVR1B	INHBC	inhibin, beta C	ACVR1B	activin A receptor, type IB							INHBC	ACVR1B		known	literature supported
INHBC_ACVR2A	INHBC	inhibin, beta C	ACVR2A	activin A receptor, type IIA							INHBC	ACVR2A		known	literature supported
INHBC_ACVR2B	INHBC	inhibin, beta C	ACVR2B	activin A receptor, type IIB							INHBC	ACVR2B		known	literature supported
INHBE_ACVR1	INHBE	inhibin, beta E	ACVR1	activin A receptor, type I								ACVR1		novel	putative
INHBE_ACVR1B	INHBE	inhibin, beta E	ACVR1B	activin A receptor, type IB								ACVR1B		novel	putative
INHBE_ACVR2A	INHBE	inhibin, beta E	ACVR2A	activin A receptor, type IIA								ACVR2A		novel	putative
INHBE_ENG	INHBE	inhibin, beta E	ENG	endoglin								ENG		novel	putative
INSL3_RXFP2	INSL3	insulin-like 3 (Leydig cell)	RXFP2	relaxin/insulin-like family peptide receptor 2							INSL3	RXFP2		known	literature supported
INSL5_RXFP3	INSL5	insulin-like 5	RXFP3	relaxin/insulin-like family peptide receptor 3							INSL5	RXFP3		known	literature supported
INSL5_RXFP4	INSL5	insulin-like 5	RXFP4	relaxin/insulin-like family peptide receptor 4							INSL5	RXFP4		known	literature supported
INS_IGF1R	INS	insulin	IGF1R	insulin-like growth factor 1 receptor							INS	IGF1R		novel	literature supported
INS_INSR	INS	insulin	INSR	insulin receptor							INS	INSR		known	literature supported
INS_LRP2	INS	insulin	LRP2	low density lipoprotein receptor-related protein 2							INS	LRP2		novel	literature supported
ITGB3BP_ITGB3	ITGB3BP	integrin beta 3 binding protein (beta3-endonexin)	ITGB3	integrin, beta 3 (platelet glycoprotein IIIa, antigen CD61)							ITGB3BP	ITGB3		novel	literature supported
ITGB3BP_ITGB5	ITGB3BP	integrin beta 3 binding protein (beta3-endonexin)	ITGB5	integrin, beta 5							ITGB3BP	ITGB5		novel	literature supported
ITIH2_FCER1A	ITIH2	inter-alpha-trypsin inhibitor heavy chain 2	FCER1A	Fc fragment of IgE, high affinity I, receptor for; alpha polypeptide										novel	literature supported
JAG1_NOTCH1	JAG1	jagged 1	NOTCH1	notch 1							JAG1	NOTCH1		known	literature supported
JAG1_NOTCH2	JAG1	jagged 1	NOTCH2	notch 2							JAG1	NOTCH2		known	literature supported
JAG1_NOTCH3	JAG1	jagged 1	NOTCH3	notch 3							JAG1	NOTCH3		known	literature supported
JAG1_NOTCH4	JAG1	jagged 1	NOTCH4	notch 4							JAG1	NOTCH4	24563863	known	literature supported
JAG2_NOTCH1	JAG2	jagged 2	NOTCH1	notch 1							JAG2	NOTCH1		known	literature supported
JAG2_NOTCH2	JAG2	jagged 2	NOTCH2	notch 2							JAG2	NOTCH2		known	literature supported
JAG2_NOTCH3	JAG2	jagged 2	NOTCH3	notch 3							JAG2	NOTCH3		known	literature supported
JAG2_NOTCH4	JAG2	jagged 2	NOTCH4	notch 4							JAG2	NOTCH4		known	putative
KAL1_FGFR1	KAL1	Kallmann syndrome 1 sequence	FGFR1	fibroblast growth factor receptor 1							KAL1	FGFR1	19696444	novel	literature supported
KAL1_SDC2	KAL1	Kallmann syndrome 1 sequence	SDC2	syndecan 2							KAL1	SDC2		novel	literature supported
KISS1_KISS1R	KISS1	KiSS-1 metastasis-suppressor	KISS1R	KISS1 receptor							KISS1	KISS1R		known	literature supported
KISS1_MMP24	KISS1	KiSS-1 metastasis-suppressor	MMP24	matrix metallopeptidase 24 (membrane-inserted)							KISS1			novel	literature supported
KITLG_EPOR	KITLG	KIT ligand	EPOR	erythropoietin receptor							KITLG	EPOR		novel	literature supported
KITLG_KIT	KITLG	KIT ligand	KIT	v-kit Hardy-Zuckerman 4 feline sarcoma viral oncogene homolog							KITLG	KIT		known	literature supported
KLK3_EPOR	KLK3	kallikrein-related peptidase 3	EPOR	erythropoietin receptor								EPOR		novel	literature supported
KNG1_BDKRB1	KNG1	kininogen 1	BDKRB1	bradykinin receptor B1							KNG1	BDKRB1		known	literature supported
KNG1_BDKRB2	KNG1	kininogen 1	BDKRB2	bradykinin receptor B2							KNG1	BDKRB2		known	literature supported
KNG1_CD93	KNG1	kininogen 1	CD93	CD93 molecule							KNG1	CD93		novel	literature supported
KNG1_GP1BA	KNG1	kininogen 1	GP1BA	glycoprotein Ib (platelet), alpha polypeptide							KNG1			novel	literature supported
KNG1_GPR135	KNG1	kininogen 1	GPR135	G protein-coupled receptor 135							KNG1	GPR135		known	literature supported
KNG1_ITGAM	KNG1	kininogen 1	ITGAM	integrin, alpha M (complement component 3 receptor 3 subunit)							KNG1	ITGAM		novel	putative
KNG1_ITGB2	KNG1	kininogen 1	ITGB2	integrin, beta 2 (complement component 3 receptor 3 and 4 subunit)							KNG1	ITGB2		novel	literature supported
KNG1_PLAUR	KNG1	kininogen 1	PLAUR	plasminogen activator, urokinase receptor							KNG1	PLAUR		novel	literature supported
KNG1_RXFP4	KNG1	kininogen 1	RXFP4	relaxin/insulin-like family peptide receptor 4							KNG1	RXFP4		novel	literature supported
KNG1_SDC2	KNG1	kininogen 1	SDC2	syndecan 2							KNG1	SDC2		novel	putative
KRTAP4-12_AQP1	KRTAP4-12	keratin associated protein 4-12	AQP1	aquaporin 1 (Colton blood group)										novel	literature supported
KRTAP4-12_CATSPER1	KRTAP4-12	keratin associated protein 4-12	CATSPER1	cation channel, sperm associated 1										novel	literature supported
KRTAP4-12_CLDN2	KRTAP4-12	keratin associated protein 4-12	CLDN2	claudin 2										novel	literature supported
KRTAP4-12_CNTFR	KRTAP4-12	keratin associated protein 4-12	CNTFR	ciliary neurotrophic factor receptor								CNTFR		novel	literature supported
KRTAP4-12_DLK2	KRTAP4-12		DLK2											novel	EXCLUDED
KRTAP4-12_LINGO1	KRTAP4-12	keratin associated protein 4-12	LINGO1	leucine rich repeat and Ig domain containing 1								LRRN6A		novel	literature supported
KRTAP4-12_PDGFRB	KRTAP4-12	keratin associated protein 4-12	PDGFRB	platelet-derived growth factor receptor, beta polypeptide								PDGFRB		novel	literature supported
KRTAP4-12_PLSCR4	KRTAP4-12	keratin associated protein 4-12	PLSCR4	phospholipid scramblase 4										novel	literature supported
L1CAM_CNTN1	L1CAM	L1 cell adhesion molecule	CNTN1	contactin 1							L1CAM	CNTN1		novel	literature supported
L1CAM_EGFR	L1CAM	L1 cell adhesion molecule	EGFR	epidermal growth factor receptor							L1CAM	EGFR	14718570	novel	literature supported
L1CAM_EPHB2	L1CAM	L1 cell adhesion molecule	EPHB2	EPH receptor B2							L1CAM	EPHB2		novel	putative
L1CAM_ERBB2	L1CAM	L1 cell adhesion molecule	ERBB2	v-erb-b2 avian erythroblastic leukemia viral oncogene homolog 2							L1CAM	ERBB2	22815787	novel	literature supported
L1CAM_ERBB3	L1CAM	L1 cell adhesion molecule	ERBB3	v-erb-b2 avian erythroblastic leukemia viral oncogene homolog 3							L1CAM	ERBB3	22815787	novel	literature supported
L1CAM_FGFR2	L1CAM	L1 cell adhesion molecule	FGFR2	fibroblast growth factor receptor 2							L1CAM	FGFR2		novel	putative
L1CAM_ITGA5	L1CAM	L1 cell adhesion molecule	ITGA5	integrin, alpha 5 (fibronectin receptor, alpha polypeptide)							L1CAM	ITGA5		novel	literature supported
L1CAM_ITGAV	L1CAM	L1 cell adhesion molecule	ITGAV	integrin, alpha V							L1CAM	ITGAV		novel	literature supported
LACRT_SDC1	LACRT	lacritin	SDC1	syndecan 1								SDC1		novel	literature supported
LAMA1_GPC1	LAMA1	laminin, alpha 1	GPC1	glypican 1							LAMA1	GPC1		novel	putative
LAMA1_ITGA1	LAMA1	laminin, alpha 1	ITGA1	integrin, alpha 1							LAMA1	ITGA1		novel	literature supported
LAMA1_ITGA2	LAMA1	laminin, alpha 1	ITGA2	integrin, alpha 2 (CD49B, alpha 2 subunit of VLA-2 receptor)							LAMA1	ITGA2		novel	literature supported
LAMA1_ITGA3	LAMA1	laminin, alpha 1	ITGA3	integrin, alpha 3 (antigen CD49C, alpha 3 subunit of VLA-3 receptor)							LAMA1	ITGA3		novel	putative
LAMA1_ITGA6	LAMA1	laminin, alpha 1	ITGA6	integrin, alpha 6							LAMA1	ITGA6		novel	putative
LAMA1_ITGA7	LAMA1	laminin, alpha 1	ITGA7	integrin, alpha 7							LAMA1	ITGA7		known	literature supported
LAMA1_ITGB1	LAMA1	laminin, alpha 1	ITGB1	integrin, beta 1 (fibronectin receptor, beta polypeptide, antigen CD29 includes MDF2, MSK12)							LAMA1	ITGB1		known	literature supported
LAMA1_ITGB4	LAMA1	laminin, alpha 1	ITGB4	integrin, beta 4							LAMA1	ITGB4		novel	putative
LAMA1_ITGB8	LAMA1	laminin, alpha 1	ITGB8	integrin, beta 8							LAMA1	ITGB8		known	literature supported
LAMA1_NT5E	LAMA1	laminin, alpha 1	NT5E	5'-nucleotidase, ecto (CD73)							LAMA1			novel	literature supported
LAMA1_RPSA	LAMA1	laminin, alpha 1	RPSA	ribosomal protein SA							LAMA1	RPSA		known	literature supported
LAMA1_SDC2	LAMA1	laminin, alpha 1	SDC2	syndecan 2							LAMA1	SDC2		novel	putative
LAMA1_SDC4	LAMA1	laminin, alpha 1	SDC4	syndecan 4							LAMA1	SDC4		novel	putative
LAMA1_TMPRSS6	LAMA1	laminin, alpha 1	TMPRSS6	transmembrane protease, serine 6							LAMA1			novel	literature supported
LAMA2_ITGA1	LAMA2	laminin, alpha 2	ITGA1	integrin, alpha 1							LAMA2	ITGA1		novel	putative
LAMA2_ITGA2	LAMA2	laminin, alpha 2	ITGA2	integrin, alpha 2 (CD49B, alpha 2 subunit of VLA-2 receptor)							LAMA2	ITGA2		novel	putative
LAMA2_ITGA3	LAMA2	laminin, alpha 2	ITGA3	integrin, alpha 3 (antigen CD49C, alpha 3 subunit of VLA-3 receptor)							LAMA2	ITGA3		novel	putative
LAMA2_ITGA6	LAMA2	laminin, alpha 2	ITGA6	integrin, alpha 6							LAMA2	ITGA6		novel	putative
LAMA2_ITGA7	LAMA2	laminin, alpha 2	ITGA7	integrin, alpha 7							LAMA2	ITGA7		known	literature supported
LAMA2_ITGB1	LAMA2	laminin, alpha 2	ITGB1	integrin, beta 1 (fibronectin receptor, beta polypeptide, antigen CD29 includes MDF2, MSK12)							LAMA2	ITGB1		known	literature supported
LAMA2_ITGB4	LAMA2	laminin, alpha 2	ITGB4	integrin, beta 4							LAMA2	ITGB4		novel	putative
LAMA2_RPSA	LAMA2	laminin, alpha 2	RPSA	ribosomal protein SA							LAMA2	RPSA		known	literature supported
LAMA3_SDC2	LAMA3	laminin, alpha 3	SDC2	syndecan 2							LAMA3	SDC2		novel	literature supported
LAMA4_ITGA3	LAMA4	laminin, alpha 4	ITGA3	integrin, alpha 3 (antigen CD49C, alpha 3 subunit of VLA-3 receptor)							LAMA4	ITGA3		novel	putative
LAMA4_ITGA6	LAMA4	laminin, alpha 4	ITGA6	integrin, alpha 6							LAMA4	ITGA6		novel	putative
LAMA4_ITGAV	LAMA4	laminin, alpha 4	ITGAV	integrin, alpha V							LAMA4	ITGAV		novel	putative
LAMA4_ITGB1	LAMA4	laminin, alpha 4	ITGB1	integrin, beta 1 (fibronectin receptor, beta polypeptide, antigen CD29 includes MDF2, MSK12)							LAMA4	ITGB1		novel	putative
LAMA5_BCAM	LAMA5	laminin, alpha 5	BCAM	basal cell adhesion molecule (Lutheran blood group)							LAMA5			novel	literature supported
LAMA5_ITGA2	LAMA5	laminin, alpha 5	ITGA2	integrin, alpha 2 (CD49B, alpha 2 subunit of VLA-2 receptor)							LAMA5	ITGA2		novel	putative
LAMA5_ITGA3	LAMA5	laminin, alpha 5	ITGA3	integrin, alpha 3 (antigen CD49C, alpha 3 subunit of VLA-3 receptor)							LAMA5	ITGA3		novel	putative
LAMA5_ITGA6	LAMA5	laminin, alpha 5	ITGA6	integrin, alpha 6							LAMA5	ITGA6		novel	putative
LAMA5_ITGB1	LAMA5	laminin, alpha 5	ITGB1	integrin, beta 1 (fibronectin receptor, beta polypeptide, antigen CD29 includes MDF2, MSK12)							LAMA5	ITGB1		novel	putative
LAMA5_ITGB4	LAMA5	laminin, alpha 5	ITGB4	integrin, beta 4							LAMA5	ITGB4		novel	putative
LAMA5_SDC1	LAMA5	laminin, alpha 5	SDC1	syndecan 1							LAMA5	SDC1		novel	putative
LAMB1_ITGA1	LAMB1	laminin, beta 1	ITGA1	integrin, alpha 1							LAMB1	ITGA1		novel	putative
LAMB1_ITGA2	LAMB1	laminin, beta 1	ITGA2	integrin, alpha 2 (CD49B, alpha 2 subunit of VLA-2 receptor)							LAMB1	ITGA2		novel	putative
LAMB1_ITGA3	LAMB1	laminin, beta 1	ITGA3	integrin, alpha 3 (antigen CD49C, alpha 3 subunit of VLA-3 receptor)							LAMB1	ITGA3		novel	putative
LAMB1_ITGA6	LAMB1	laminin, beta 1	ITGA6	integrin, alpha 6							LAMB1	ITGA6		known	literature supported
LAMB1_ITGA7	LAMB1	laminin, beta 1	ITGA7	integrin, alpha 7							LAMB1	ITGA7		novel	putative
LAMB1_ITGAV	LAMB1	laminin, beta 1	ITGAV	integrin, alpha V							LAMB1	ITGAV		novel	putative
LAMB1_ITGB1	LAMB1	laminin, beta 1	ITGB1	integrin, beta 1 (fibronectin receptor, beta polypeptide, antigen CD29 includes MDF2, MSK12)							LAMB1	ITGB1		known	literature supported
LAMB1_ITGB4	LAMB1	laminin, beta 1	ITGB4	integrin, beta 4							LAMB1	ITGB4		novel	putative
LAMB2_RPSA	LAMB2	laminin, beta 2 (laminin S)	RPSA	ribosomal protein SA							LAMB2	RPSA		known	literature supported
LAMB3_CD151	LAMB3	laminin, beta 3	CD151	CD151 molecule (Raph blood group)							LAMB3	CD151		novel	putative
LAMB3_COL17A1	LAMB3	laminin, beta 3	COL17A1	collagen, type XVII, alpha 1							LAMB3			novel	putative
LAMB3_ITGA2	LAMB3	laminin, beta 3	ITGA2	integrin, alpha 2 (CD49B, alpha 2 subunit of VLA-2 receptor)							LAMB3	ITGA2		novel	putative
LAMB3_ITGA3	LAMB3	laminin, beta 3	ITGA3	integrin, alpha 3 (antigen CD49C, alpha 3 subunit of VLA-3 receptor)							LAMB3	ITGA3		novel	putative
LAMB3_ITGA6	LAMB3	laminin, beta 3	ITGA6	integrin, alpha 6							LAMB3	ITGA6		novel	putative
LAMB3_ITGB1	LAMB3	laminin, beta 3	ITGB1	integrin, beta 1 (fibronectin receptor, beta polypeptide, antigen CD29 includes MDF2, MSK12)							LAMB3	ITGB1		novel	putative
LAMB3_ITGB4	LAMB3	laminin, beta 3	ITGB4	integrin, beta 4							LAMB3	ITGB4		novel	putative
LAMC1_ITGA1	LAMC1	laminin, gamma 1 (formerly LAMB2)	ITGA1	integrin, alpha 1								ITGA1		novel	putative
LAMC1_ITGA2	LAMC1	laminin, gamma 1 (formerly LAMB2)	ITGA2	integrin, alpha 2 (CD49B, alpha 2 subunit of VLA-2 receptor)								ITGA2		novel	putative
LAMC1_ITGA3	LAMC1	laminin, gamma 1 (formerly LAMB2)	ITGA3	integrin, alpha 3 (antigen CD49C, alpha 3 subunit of VLA-3 receptor)								ITGA3		novel	putative
LAMC1_ITGA6	LAMC1	laminin, gamma 1 (formerly LAMB2)	ITGA6	integrin, alpha 6								ITGA6		novel	putative
LAMC1_ITGA7	LAMC1	laminin, gamma 1 (formerly LAMB2)	ITGA7	integrin, alpha 7								ITGA7		novel	putative
LAMC1_ITGAV	LAMC1	laminin, gamma 1 (formerly LAMB2)	ITGAV	integrin, alpha V								ITGAV		novel	putative
LAMC1_ITGB1	LAMC1	laminin, gamma 1 (formerly LAMB2)	ITGB1	integrin, beta 1 (fibronectin receptor, beta polypeptide, antigen CD29 includes MDF2, MSK12)								ITGB1		novel	putative
LAMC1_ITGB4	LAMC1	laminin, gamma 1 (formerly LAMB2)	ITGB4	integrin, beta 4								ITGB4		novel	putative
LAMC2_CD151	LAMC2	laminin, gamma 2	CD151	CD151 molecule (Raph blood group)							LAMC2	CD151		novel	putative
LAMC2_COL17A1	LAMC2	laminin, gamma 2	COL17A1	collagen, type XVII, alpha 1							LAMC2			novel	putative
LAMC2_ITGA2	LAMC2	laminin, gamma 2	ITGA2	integrin, alpha 2 (CD49B, alpha 2 subunit of VLA-2 receptor)							LAMC2	ITGA2		novel	putative
LAMC2_ITGA3	LAMC2	laminin, gamma 2	ITGA3	integrin, alpha 3 (antigen CD49C, alpha 3 subunit of VLA-3 receptor)							LAMC2	ITGA3		known	literature supported
LAMC2_ITGA6	LAMC2	laminin, gamma 2	ITGA6	integrin, alpha 6							LAMC2	ITGA6		known	literature supported
LAMC2_ITGB1	LAMC2	laminin, gamma 2	ITGB1	integrin, beta 1 (fibronectin receptor, beta polypeptide, antigen CD29 includes MDF2, MSK12)							LAMC2	ITGB1		known	literature supported
LAMC2_ITGB4	LAMC2	laminin, gamma 2	ITGB4	integrin, beta 4							LAMC2	ITGB4		known	literature supported
LAMC3_ITGA2	LAMC3	laminin, gamma 3	ITGA2	integrin, alpha 2 (CD49B, alpha 2 subunit of VLA-2 receptor)							LAMC3	ITGA2		novel	putative
LAMC3_ITGA3	LAMC3	laminin, gamma 3	ITGA3	integrin, alpha 3 (antigen CD49C, alpha 3 subunit of VLA-3 receptor)							LAMC3	ITGA3		novel	putative
LAMC3_ITGA6	LAMC3	laminin, gamma 3	ITGA6	integrin, alpha 6							LAMC3	ITGA6		novel	putative
LAMC3_ITGB1	LAMC3	laminin, gamma 3	ITGB1	integrin, beta 1 (fibronectin receptor, beta polypeptide, antigen CD29 includes MDF2, MSK12)							LAMC3	ITGB1		novel	putative
LAMC3_ITGB4	LAMC3	laminin, gamma 3	ITGB4	integrin, beta 4							LAMC3	ITGB4		novel	putative
LCN1_LMBR1L	LCN1	lipocalin 1	LMBR1L	limb development membrane protein 1-like										novel	literature supported
LCN2_LRP2	LCN2	lipocalin 2	LRP2	low density lipoprotein receptor-related protein 2								LRP2		novel	literature supported
LEFTY2_ACVR2B	LEFTY2	left-right determination factor 2	ACVR2B	activin A receptor, type IIB							LEFTY2	ACVR2B		known	literature supported
LEP_LEPR	LEP	leptin	LEPR	leptin receptor							LEP	LEPR		known	literature supported
LEP_LRP2	LEP	leptin	LRP2	low density lipoprotein receptor-related protein 2							LEP	LRP2		novel	putative
LGALS3BP_ITGB1	LGALS3BP	lectin, galactoside-binding, soluble, 3 binding protein	ITGB1	integrin, beta 1 (fibronectin receptor, beta polypeptide, antigen CD29 includes MDF2, MSK12)								ITGB1		novel	literature supported
LGALS3BP_VANGL1	LGALS3BP	lectin, galactoside-binding, soluble, 3 binding protein	VANGL1	VANGL planar cell polarity protein 1										novel	putative
LHB_LHCGR	LHB	luteinizing hormone beta polypeptide	LHCGR	luteinizing hormone/choriogonadotropin receptor							LHB	LHCGR		known	literature supported
LIF_IL6ST	LIF	leukemia inhibitory factor	IL6ST	interleukin 6 signal transducer (gp130, oncostatin M receptor)							LIF	IL6ST		known	literature supported
LIF_LIFR	LIF	leukemia inhibitory factor	LIFR	leukemia inhibitory factor receptor alpha							LIF	LIFR		known	literature supported
LIN7C_ABCA1	LIN7C	lin-7 homolog C (C. elegans)	ABCA1	ATP-binding cassette, sub-family A (ABC1), member 1										novel	literature supported
LIN7C_HTR2C	LIN7C	lin-7 homolog C (C. elegans)	HTR2C	5-hydroxytryptamine (serotonin) receptor 2C, G protein-coupled								HTR2C		novel	literature supported
LIN7C_KCNJ4	LIN7C	lin-7 homolog C (C. elegans)	KCNJ4	potassium inwardly-rectifying channel, subfamily J, member 4										novel	putative
LIPC_LRP1	LIPC	lipase, hepatic	LRP1	low density lipoprotein receptor-related protein 1								LRP1		novel	literature supported
LIPH_LPAR1	LIPH	lipase, member H	LPAR1	lysophosphatidic acid receptor 1							LIPH	EDG2		known	literature supported
LIPH_LPAR2	LIPH	lipase, member H	LPAR2	lysophosphatidic acid receptor 2							LIPH	EDG4		known	literature supported
LIPH_LPAR4	LIPH	lipase, member H	LPAR4	lysophosphatidic acid receptor 4							LIPH	GPR23		known	literature supported
LPA_ITGAM	LPA	lipoprotein, Lp(a)	ITGAM	integrin, alpha M (complement component 3 receptor 3 subunit)								ITGAM		novel	putative
LPA_ITGB2	LPA	lipoprotein, Lp(a)	ITGB2	integrin, beta 2 (complement component 3 receptor 3 and 4 subunit)								ITGB2		novel	putative
LPA_LRP2	LPA	lipoprotein, Lp(a)	LRP2	low density lipoprotein receptor-related protein 2								LRP2		novel	literature supported
LPL_CD44	LPL	lipoprotein lipase	CD44	CD44 molecule (Indian blood group)								CD44		novel	putative
LPL_GPIHBP1	LPL	lipoprotein lipase	GPIHBP1	glycosylphosphatidylinositol anchored high density lipoprotein binding protein 1									17403372	novel	literature supported
LPL_LRP1	LPL	lipoprotein lipase	LRP1	low density lipoprotein receptor-related protein 1								LRP1		novel	literature supported
LPL_LRP2	LPL	lipoprotein lipase	LRP2	low density lipoprotein receptor-related protein 2								LRP2		novel	literature supported
LPL_SDC1	LPL	lipoprotein lipase	SDC1	syndecan 1								SDC1	9294130	novel	literature supported
LPL_VLDLR	LPL	lipoprotein lipase	VLDLR	very low density lipoprotein receptor								VLDLR		novel	literature supported
LRP1B_PLAUR	LRP1B	low density lipoprotein receptor-related protein 1B	PLAUR	plasminogen activator, urokinase receptor								PLAUR		novel	literature supported
LRPAP1_LDLR	LRPAP1	low density lipoprotein receptor-related protein associated protein 1	LDLR	low density lipoprotein receptor							LRPAP1	LDLR		novel	literature supported
LRPAP1_LRP1	LRPAP1	low density lipoprotein receptor-related protein associated protein 1	LRP1	low density lipoprotein receptor-related protein 1							LRPAP1	LRP1		known	literature supported
LRPAP1_LRP2	LRPAP1	low density lipoprotein receptor-related protein associated protein 1	LRP2	low density lipoprotein receptor-related protein 2							LRPAP1	LRP2		novel	literature supported
LRPAP1_LRP8	LRPAP1	low density lipoprotein receptor-related protein associated protein 1	LRP8	low density lipoprotein receptor-related protein 8, apolipoprotein e receptor							LRPAP1	LRP8		novel	literature supported
LRPAP1_SORL1	LRPAP1	low density lipoprotein receptor-related protein associated protein 1	SORL1	sortilin-related receptor, L(DLR class) A repeats containing							LRPAP1	SORL1		novel	literature supported
LRPAP1_SORT1	LRPAP1	low density lipoprotein receptor-related protein associated protein 1	SORT1	sortilin 1							LRPAP1	SORT1		novel	literature supported
LRPAP1_VLDLR	LRPAP1	low density lipoprotein receptor-related protein associated protein 1	VLDLR	very low density lipoprotein receptor							LRPAP1	VLDLR		novel	literature supported
LTA_CACHD1	LTA	lymphotoxin alpha	CACHD1	cache domain containing 1							LTA			novel	putative
LTA_EDNRA	LTA	lymphotoxin alpha	EDNRA	endothelin receptor type A							LTA	EDNRA		novel	putative
LTA_LTBR	LTA	lymphotoxin alpha	LTBR	lymphotoxin beta receptor (TNFR superfamily, member 3)							LTA	LTBR		known	literature supported
LTA_TNFRSF14	LTA	lymphotoxin alpha	TNFRSF14	tumor necrosis factor receptor superfamily, member 14							LTA	TNFRSF14		known	literature supported
LTA_TNFRSF1A	LTA	lymphotoxin alpha	TNFRSF1A	tumor necrosis factor receptor superfamily, member 1A							LTA	TNFRSF1A		known	literature supported
LTA_TNFRSF1B	LTA	lymphotoxin alpha	TNFRSF1B	tumor necrosis factor receptor superfamily, member 1B							LTA	TNFRSF1B		known	literature supported
LTBP1_ITGB5	LTBP1	latent transforming growth factor beta binding protein 1	ITGB5	integrin, beta 5								ITGB5		novel	literature supported
LTBP3_ITGB5	LTBP3	latent transforming growth factor beta binding protein 3	ITGB5	integrin, beta 5								ITGB5		novel	literature supported
LTB_CD40	LTB	lymphotoxin beta (TNF superfamily, member 3)	CD40	CD40 molecule, TNF receptor superfamily member 5							LTB	CD40		known	literature supported
LTB_LTBR	LTB	lymphotoxin beta (TNF superfamily, member 3)	LTBR	lymphotoxin beta receptor (TNFR superfamily, member 3)							LTB	LTBR		known	literature supported
LTB_TNFRSF1A	LTB	lymphotoxin beta (TNF superfamily, member 3)	TNFRSF1A	tumor necrosis factor receptor superfamily, member 1A							LTB	TNFRSF1A		novel	literature supported
LTF_GP9	LTF	lactotransferrin	GP9	glycoprotein IX (platelet)							LTF			novel	putative
LTF_GPR162	LTF	lactotransferrin	GPR162	G protein-coupled receptor 162							LTF			novel	putative
LTF_LRP1	LTF	lactotransferrin	LRP1	low density lipoprotein receptor-related protein 1							LTF	LRP1		known	literature supported
LTF_LRP11	LTF	lactotransferrin	LRP11	low density lipoprotein receptor-related protein 11							LTF	LRP11		known	literature supported
LTF_TFRC	LTF	lactotransferrin	TFRC	transferrin receptor							LTF	TFRC		novel	putative
LY6G5C_TMEM8A	LY6G5C	lymphocyte antigen 6 complex, locus G5C	TMEM8A	transmembrane protein 8A										novel	putative
LY86_CD180	LY86	lymphocyte antigen 86	CD180	CD180 molecule										novel	literature supported
LYPD3_AGR2	LYPD3	LY6/PLAUR domain containing 3	AGR2	anterior gradient 2								AGR2		novel	putative
LYZ_ITGAL	LYZ	lysozyme	ITGAL	integrin, alpha L (antigen CD11A (p180), lymphocyte function-associated antigen 1; alpha polypeptide)								ITGAL		novel	putative
MADCAM1_CD44	MADCAM1	mucosal vascular addressin cell adhesion molecule 1	CD44	CD44 molecule (Indian blood group)							MADCAM1	CD44		novel	literature supported
MADCAM1_ITGA4	MADCAM1	mucosal vascular addressin cell adhesion molecule 1	ITGA4	integrin, alpha 4 (antigen CD49D, alpha 4 subunit of VLA-4 receptor)							MADCAM1	ITGA4		known	literature supported
MADCAM1_ITGB7	MADCAM1	mucosal vascular addressin cell adhesion molecule 1	ITGB7	integrin, beta 7							MADCAM1	ITGB7		known	literature supported
MATN1_ITGA1	MATN1	matrilin 1, cartilage matrix protein	ITGA1	integrin, alpha 1								ITGA1		novel	literature supported
MATN1_ITGB1	MATN1	matrilin 1, cartilage matrix protein	ITGB1	integrin, beta 1 (fibronectin receptor, beta polypeptide, antigen CD29 includes MDF2, MSK12)									10196235	novel	literature supported
MATN1_PTPRD	MATN1	matrilin 1, cartilage matrix protein	PTPRD	protein tyrosine phosphatase, receptor type, D								PTPRD		novel	putative
MBL2_CALCR	MBL2	mannose-binding lectin (protein C) 2, soluble	CALCR	calcitonin receptor								CALCR		novel	literature supported
MBL2_CD93	MBL2	mannose-binding lectin (protein C) 2, soluble	CD93	CD93 molecule								CD93		novel	literature supported
MDK_ALK	MDK	midkine (neurite growth-promoting factor 2)	ALK	anaplastic lymphoma receptor tyrosine kinase							MDK	ALK		known	literature supported
MDK_GPC2	MDK	midkine (neurite growth-promoting factor 2)	GPC2	glypican 2							MDK			novel	putative
MDK_ITGA4	MDK	midkine (neurite growth-promoting factor 2)	ITGA4	integrin, alpha 4 (antigen CD49D, alpha 4 subunit of VLA-4 receptor)							MDK	ITGA4		novel	putative
MDK_ITGA6	MDK	midkine (neurite growth-promoting factor 2)	ITGA6	integrin, alpha 6							MDK	ITGA6		novel	putative
MDK_ITGB1	MDK	midkine (neurite growth-promoting factor 2)	ITGB1	integrin, beta 1 (fibronectin receptor, beta polypeptide, antigen CD29 includes MDF2, MSK12)							MDK	ITGB1		novel	putative
MDK_LRP1	MDK	midkine (neurite growth-promoting factor 2)	LRP1	low density lipoprotein receptor-related protein 1							MDK	LRP1		novel	literature supported
MDK_LRP2	MDK	midkine (neurite growth-promoting factor 2)	LRP2	low density lipoprotein receptor-related protein 2							MDK	LRP2		novel	literature supported
MDK_PTPRB	MDK	midkine (neurite growth-promoting factor 2)	PTPRB	protein tyrosine phosphatase, receptor type, B							MDK			known	putative
MDK_PTPRZ1	MDK	midkine (neurite growth-promoting factor 2)	PTPRZ1	protein tyrosine phosphatase, receptor-type, Z polypeptide 1							MDK	PTPRZ1		known	literature supported
MDK_SDC1	MDK	midkine (neurite growth-promoting factor 2)	SDC1	syndecan 1							MDK	SDC1		novel	literature supported
MDK_SDC3	MDK	midkine (neurite growth-promoting factor 2)	SDC3	syndecan 3							MDK	SDC3		novel	literature supported
MDK_SDC4	MDK	midkine (neurite growth-promoting factor 2)	SDC4	syndecan 4							MDK	SDC4		novel	literature supported
MDK_TSPAN1	MDK	midkine (neurite growth-promoting factor 2)	TSPAN1	tetraspanin 1							MDK	TSPAN1		novel	literature supported
MEPE_PHEX	MEPE	matrix extracellular phosphoglycoprotein	PHEX	phosphate regulating endopeptidase homolog, X-linked									15664000	novel	literature supported
MFAP2_NOTCH1	MFAP2	microfibrillar-associated protein 2	NOTCH1	notch 1								NOTCH1	16492672	novel	literature supported
MFAP5_NOTCH1	MFAP5	microfibrillar associated protein 5	NOTCH1	notch 1								NOTCH1	16492672	novel	literature supported
MFGE8_ITGAV	MFGE8	milk fat globule-EGF factor 8 protein	ITGAV	integrin, alpha V								ITGAV	24441829	novel	literature supported
MFGE8_ITGB3	MFGE8	milk fat globule-EGF factor 8 protein	ITGB3	integrin, beta 3 (platelet glycoprotein IIIa, antigen CD61)									24441829	novel	literature supported
MFGE8_PDGFRB	MFGE8	milk fat globule-EGF factor 8 protein	PDGFRB	platelet-derived growth factor receptor, beta polypeptide									21868707	novel	literature supported
MFI2_TFRC	MFI2	antigen p97 (melanoma associated) identified by monoclonal antibodies 133.2 and 96.5	TFRC	transferrin receptor								TFRC		novel	putative
MFNG_NOTCH1	MFNG	MFNG O-fucosylpeptide 3-beta-N-acetylglucosaminyltransferase	NOTCH1	notch 1								NOTCH1		novel	literature supported
MFNG_NOTCH2	MFNG	MFNG O-fucosylpeptide 3-beta-N-acetylglucosaminyltransferase	NOTCH2	notch 2								NOTCH2		novel	literature supported
MIA_CDH19	MIA	melanoma inhibitory activity	CDH19	cadherin 19, type 2										novel	putative
MIA_CDH7	MIA	melanoma inhibitory activity	CDH7	cadherin 7, type 2									19200257	novel	literature supported
MLLT4_EPHA7	MLLT4	myeloid/lymphoid or mixed-lineage leukemia (trithorax homolog, Drosophila); translocated to, 4	EPHA7	EPH receptor A7							MLLT4	EPHA7		novel	literature supported
MLLT4_EPHB2	MLLT4	myeloid/lymphoid or mixed-lineage leukemia (trithorax homolog, Drosophila); translocated to, 4	EPHB2	EPH receptor B2							MLLT4	EPHB2		novel	literature supported
MLLT4_EPHB3	MLLT4	myeloid/lymphoid or mixed-lineage leukemia (trithorax homolog, Drosophila); translocated to, 4	EPHB3	EPH receptor B3							MLLT4	EPHB3		novel	literature supported
MLLT4_EPHB6	MLLT4	myeloid/lymphoid or mixed-lineage leukemia (trithorax homolog, Drosophila); translocated to, 4	EPHB6	EPH receptor B6							MLLT4	EPHB6		novel	literature supported
MLLT4_F11R	MLLT4	myeloid/lymphoid or mixed-lineage leukemia (trithorax homolog, Drosophila); translocated to, 4	F11R	F11 receptor							MLLT4			novel	literature supported
MLLT4_NRXN2	MLLT4	myeloid/lymphoid or mixed-lineage leukemia (trithorax homolog, Drosophila); translocated to, 4	NRXN2	neurexin 2							MLLT4	NRXN2		novel	literature supported
MLLT4_NRXN3	MLLT4	myeloid/lymphoid or mixed-lineage leukemia (trithorax homolog, Drosophila); translocated to, 4	NRXN3	neurexin 3							MLLT4	NRXN3		novel	literature supported
MLLT4_PVRL1	MLLT4	myeloid/lymphoid or mixed-lineage leukemia (trithorax homolog, Drosophila); translocated to, 4	PVRL1	poliovirus receptor-related 1 (herpesvirus entry mediator C)							MLLT4	PVRL1		novel	literature supported
MLLT4_PVRL2	MLLT4	myeloid/lymphoid or mixed-lineage leukemia (trithorax homolog, Drosophila); translocated to, 4	PVRL2	poliovirus receptor-related 2 (herpesvirus entry mediator B)							MLLT4	PVRL2		novel	literature supported
MLLT4_PVRL3	MLLT4	myeloid/lymphoid or mixed-lineage leukemia (trithorax homolog, Drosophila); translocated to, 4	PVRL3	poliovirus receptor-related 3							MLLT4	PVRL3		novel	literature supported
MLLT4_PVRL4	MLLT4	myeloid/lymphoid or mixed-lineage leukemia (trithorax homolog, Drosophila); translocated to, 4	PVRL4	poliovirus receptor-related 4							MLLT4	PVRL4		novel	literature supported
MLN_MLNR	MLN	motilin	MLNR	motilin receptor							MLN	MLNR		known	literature supported
MMP12_PLAUR	MMP12	matrix metallopeptidase 12 (macrophage elastase)	PLAUR	plasminogen activator, urokinase receptor								PLAUR		novel	literature supported
MMP13_LRP1	MMP13	matrix metallopeptidase 13 (collagenase 3)	LRP1	low density lipoprotein receptor-related protein 1							MMP13	LRP1		known	literature supported
MMP1_CD44	MMP1	matrix metallopeptidase 1 (interstitial collagenase)	CD44	CD44 molecule (Indian blood group)								CD44		novel	literature supported
MMP1_ITGA2	MMP1	matrix metallopeptidase 1 (interstitial collagenase)	ITGA2	integrin, alpha 2 (CD49B, alpha 2 subunit of VLA-2 receptor)								ITGA2		novel	literature supported
MMP2_SDC2	MMP2	matrix metallopeptidase 2 (gelatinase A, 72kDa gelatinase, 72kDa type IV collagenase)	SDC2	syndecan 2									17623663	novel	literature supported
MMP7_CD151	MMP7	matrix metallopeptidase 7 (matrilysin, uterine)	CD151	CD151 molecule (Raph blood group)								CD151		novel	literature supported
MMP7_CD44	MMP7	matrix metallopeptidase 7 (matrilysin, uterine)	CD44	CD44 molecule (Indian blood group)								CD44		novel	literature supported
MMP7_CDH6	MMP7	matrix metallopeptidase 7 (matrilysin, uterine)	CDH6	cadherin 6, type 2, K-cadherin (fetal kidney)										novel	putative
MMP7_ERBB4	MMP7	matrix metallopeptidase 7 (matrilysin, uterine)	ERBB4	v-erb-b2 avian erythroblastic leukemia viral oncogene homolog 4								ERBB4	17638887	novel	literature supported
MMP9_CD44	MMP9	matrix metallopeptidase 9 (gelatinase B, 92kDa gelatinase, 92kDa type IV collagenase)	CD44	CD44 molecule (Indian blood group)							MMP9	CD44		novel	literature supported
MMP9_EPHB2	MMP9	matrix metallopeptidase 9 (gelatinase B, 92kDa gelatinase, 92kDa type IV collagenase)	EPHB2	EPH receptor B2							MMP9	EPHB2		novel	literature supported
MMP9_ITGAM	MMP9	matrix metallopeptidase 9 (gelatinase B, 92kDa gelatinase, 92kDa type IV collagenase)	ITGAM	integrin, alpha M (complement component 3 receptor 3 subunit)							MMP9	ITGAM		novel	putative
MMP9_ITGB2	MMP9	matrix metallopeptidase 9 (gelatinase B, 92kDa gelatinase, 92kDa type IV collagenase)	ITGB2	integrin, beta 2 (complement component 3 receptor 3 and 4 subunit)							MMP9	ITGB2		novel	putative
MMP9_LRP1	MMP9	matrix metallopeptidase 9 (gelatinase B, 92kDa gelatinase, 92kDa type IV collagenase)	LRP1	low density lipoprotein receptor-related protein 1							MMP9	LRP1		known	literature supported
MST1_MST1R	MST1	macrophage stimulating 1 (hepatocyte growth factor-like)	MST1R	macrophage stimulating 1 receptor (c-met-related tyrosine kinase)							MST1	MST1R		known	literature supported
MSTN_ACVR2B	MSTN	myostatin	ACVR2B	activin A receptor, type IIB							GDF8	ACVR2B		novel	literature supported
MUC2_AGR2	MUC2	mucin 2, oligomeric mucus/gel-forming	AGR2	anterior gradient 2							MUC2	AGR2	19359471	novel	literature supported
MUC7_SELL	MUC7	mucin 7, secreted	SELL	selectin L								SELL		novel	literature supported
MYOC_FZD1	MYOC	myocilin, trabecular meshwork inducible glucocorticoid response	FZD1	frizzled class receptor 1									19188438	novel	literature supported
MYOC_FZD10	MYOC	myocilin, trabecular meshwork inducible glucocorticoid response	FZD10	frizzled class receptor 10									19188438	novel	literature supported
MYOC_FZD3	MYOC	myocilin, trabecular meshwork inducible glucocorticoid response	FZD3	frizzled class receptor 3									19188438	novel	literature supported
MYOC_FZD4	MYOC	myocilin, trabecular meshwork inducible glucocorticoid response	FZD4	frizzled class receptor 4									19188438	novel	literature supported
MYOC_FZD7	MYOC	myocilin, trabecular meshwork inducible glucocorticoid response	FZD7	frizzled class receptor 7									19188438	novel	literature supported
NAMPT_INSR	NAMPT	nicotinamide phosphoribosyltransferase	INSR	insulin receptor							PBEF1	INSR		known	literature supported
NCAM1_CACNA1C	NCAM1	neural cell adhesion molecule 1	CACNA1C	calcium channel, voltage-dependent, L type, alpha 1C subunit							NCAM1			novel	putative
NCAM1_FGFR1	NCAM1	neural cell adhesion molecule 1	FGFR1	fibroblast growth factor receptor 1							NCAM1	FGFR1		novel	literature supported
NCAM1_FGFR2	NCAM1	neural cell adhesion molecule 1	FGFR2	fibroblast growth factor receptor 2							NCAM1	FGFR2		novel	putative
NCAM1_GFRA1	NCAM1	neural cell adhesion molecule 1	GFRA1	GDNF family receptor alpha 1							NCAM1	GFRA1		novel	literature supported
NCAM1_PTPRA	NCAM1	neural cell adhesion molecule 1	PTPRA	protein tyrosine phosphatase, receptor type, A							NCAM1	PTPRA		novel	putative
NCAM1_ROBO1	NCAM1	neural cell adhesion molecule 1	ROBO1	roundabout, axon guidance receptor, homolog 1 (Drosophila)							NCAM1	ROBO1		known	literature supported
NCAM1_ROBO3	NCAM1	neural cell adhesion molecule 1	ROBO3	roundabout, axon guidance receptor, homolog 3 (Drosophila)							NCAM1	ROBO3		known	literature supported
NCAN_CDH2	NCAN	neurocan	CDH2	cadherin 2, type 1, N-cadherin (neuronal)										novel	putative
NCAN_SDC3	NCAN	neurocan	SDC3	syndecan 3								SDC3		novel	putative
NDP_FZD4	NDP	Norrie disease (pseudoglioma)	FZD4	frizzled class receptor 4							NDP	FZD4		known	literature supported
NDP_LGR4	NDP	Norrie disease (pseudoglioma)	LGR4	leucine-rich repeat containing G protein-coupled receptor 4							NDP	LGR4		known	literature supported
NGF_KIDINS220	NGF	nerve growth factor (beta polypeptide)	KIDINS220	kinase D-interacting substrate, 220kDa							NGFB			novel	putative
NGF_MAGED1	NGF	nerve growth factor (beta polypeptide)	MAGED1	melanoma antigen family D, 1							NGFB	MAGED1		novel	putative
NGF_NGFR	NGF	nerve growth factor (beta polypeptide)	NGFR	nerve growth factor receptor							NGFB	NGFR		known	literature supported
NGF_NGFRAP1	NGF	nerve growth factor (beta polypeptide)	NGFRAP1	nerve growth factor receptor (TNFRSF16) associated protein 1							NGFB	NGFRAP1		novel	putative
NGF_NTRK1	NGF	nerve growth factor (beta polypeptide)	NTRK1	neurotrophic tyrosine kinase, receptor, type 1							NGFB	NTRK1		known	literature supported
NGF_SORCS3	NGF	nerve growth factor (beta polypeptide)	SORCS3	sortilin-related VPS10 domain containing receptor 3							NGFB			novel	literature supported
NGF_SORT1	NGF	nerve growth factor (beta polypeptide)	SORT1	sortilin 1							NGFB	SORT1		known	literature supported
NID1_COL13A1	NID1	nidogen 1	COL13A1	collagen, type XIII, alpha 1							NID1			novel	literature supported
NID1_ITGA3	NID1	nidogen 1	ITGA3	integrin, alpha 3 (antigen CD49C, alpha 3 subunit of VLA-3 receptor)							NID1	ITGA3		novel	putative
NID1_ITGAV	NID1	nidogen 1	ITGAV	integrin, alpha V							NID1	ITGAV		novel	literature supported
NID1_ITGB1	NID1	nidogen 1	ITGB1	integrin, beta 1 (fibronectin receptor, beta polypeptide, antigen CD29 includes MDF2, MSK12)							NID1	ITGB1		novel	putative
NID1_ITGB3	NID1	nidogen 1	ITGB3	integrin, beta 3 (platelet glycoprotein IIIa, antigen CD61)							NID1	ITGB3		novel	literature supported
NID1_PTPRF	NID1	nidogen 1	PTPRF	protein tyrosine phosphatase, receptor type, F							NID1	PTPRF		known	literature supported
NID2_COL13A1	NID2	nidogen 2 (osteonidogen)	COL13A1	collagen, type XIII, alpha 1										novel	literature supported
NLGN1_NRXN1	NLGN1	neuroligin 1	NRXN1	neurexin 1							NLGN1	NRXN1		known	literature supported
NLGN1_NRXN2	NLGN1	neuroligin 1	NRXN2	neurexin 2									7736595	novel	literature supported
NLGN1_NRXN3	NLGN1	neuroligin 1	NRXN3	neurexin 3							NLGN1	NRXN3		known	literature supported
NLGN2_NRXN1	NLGN2	neuroligin 2	NRXN1	neurexin 1							NLGN2	NRXN1		known	literature supported
NLGN2_NRXN2	NLGN2	neuroligin 2	NRXN2	neurexin 2							NLGN2	NRXN2		known	literature supported
NLGN2_NRXN3	NLGN2	neuroligin 2	NRXN3	neurexin 3							NLGN2	NRXN3		known	literature supported
NLGN3_NRXN1	NLGN3	neuroligin 3	NRXN1	neurexin 1							NLGN3	NRXN1		known	literature supported
NLGN3_NRXN2	NLGN3	neuroligin 3	NRXN2	neurexin 2							NLGN3	NRXN2		known	literature supported
NLGN3_NRXN3	NLGN3	neuroligin 3	NRXN3	neurexin 3							NLGN3	NRXN3		known	literature supported
NMB_BRS3	NMB	neuromedin B	BRS3	bombesin-like receptor 3							NMB	BRS3	9920658	novel	literature supported
NMB_GRPR	NMB	neuromedin B	GRPR	gastrin-releasing peptide receptor							NMB	GRPR		known	literature supported
NMB_NMBR	NMB	neuromedin B	NMBR	neuromedin B receptor							NMB	NMBR		known	literature supported
NMS_NMUR1	NMS	neuromedin S	NMUR1	neuromedin U receptor 1							NMS	NMUR1		known	literature supported
NMS_NMUR2	NMS	neuromedin S	NMUR2	neuromedin U receptor 2							NMS	NMUR2		known	literature supported
NMU_NMUR1	NMU	neuromedin U	NMUR1	neuromedin U receptor 1							NMU	NMUR1		known	literature supported
NMU_NMUR2	NMU	neuromedin U	NMUR2	neuromedin U receptor 2							NMU	NMUR2		known	literature supported
NODAL_ACVR1B	NODAL	nodal growth differentiation factor	ACVR1B	activin A receptor, type IB							NODAL	ACVR1B		known	literature supported
NODAL_ACVR1C	NODAL	nodal growth differentiation factor	ACVR1C	activin A receptor, type IC							NODAL	ACVR1C		known	literature supported
NODAL_ACVR2A	NODAL	nodal growth differentiation factor	ACVR2A	activin A receptor, type IIA							NODAL	ACVR2A		known	literature supported
NODAL_ACVR2B	NODAL	nodal growth differentiation factor	ACVR2B	activin A receptor, type IIB							NODAL	ACVR2B		known	literature supported
NOV_NOTCH1	NOV	nephroblastoma overexpressed	NOTCH1	notch 1							NOV	NOTCH1		known	literature supported
NOV_PLXNA1	NOV	nephroblastoma overexpressed	PLXNA1	plexin A1							NOV	PLXNA1		novel	putative
NPB_NPBWR1	NPB	neuropeptide B	NPBWR1	neuropeptides B/W receptor 1							NPB	NPBWR1		known	literature supported
NPB_NPBWR2	NPB	neuropeptide B	NPBWR2	neuropeptides B/W receptor 2							NPB	NPBWR2		known	literature supported
NPFF_NPFFR1	NPFF	neuropeptide FF-amide peptide precursor	NPFFR1	neuropeptide FF receptor 1							NPFF	NPFFR1		known	literature supported
NPFF_NPFFR2	NPFF	neuropeptide FF-amide peptide precursor	NPFFR2	neuropeptide FF receptor 2							NPFF	NPFFR2		known	literature supported
NPNT_ITGA8	NPNT	nephronectin	ITGA8	integrin, alpha 8							NPNT	ITGA8		known	literature supported
NPNT_ITGB1	NPNT	nephronectin	ITGB1	integrin, beta 1 (fibronectin receptor, beta polypeptide, antigen CD29 includes MDF2, MSK12)							NPNT	ITGB1		known	literature supported
NPPA_NPR1	NPPA	natriuretic peptide A	NPR1	natriuretic peptide receptor 1							NPPA	NPR1		known	literature supported
NPPA_NPR3	NPPA	natriuretic peptide A	NPR3	natriuretic peptide receptor 3							NPPA	NPR3		known	literature supported
NPPB_NPR1	NPPB	natriuretic peptide B	NPR1	natriuretic peptide receptor 1							NPPB	NPR1		known	literature supported
NPPB_NPR2	NPPB	natriuretic peptide B	NPR2	natriuretic peptide receptor 2							NPPB	NPR2		known	literature supported
NPPB_NPR3	NPPB	natriuretic peptide B	NPR3	natriuretic peptide receptor 3							NPPB	NPR3		known	literature supported
NPPC_NPR2	NPPC	natriuretic peptide C	NPR2	natriuretic peptide receptor 2							NPPC	NPR2		known	literature supported
NPPC_NPR3	NPPC	natriuretic peptide C	NPR3	natriuretic peptide receptor 3							NPPC	NPR3		novel	literature supported
NPS_NPSR1	NPS	neuropeptide S	NPSR1	neuropeptide S receptor 1							NPS	NPSR1		known	literature supported
NPVF_NPFFR1	NPVF	neuropeptide VF precursor	NPFFR1	neuropeptide FF receptor 1							C7orf9	NPFFR1		known	literature supported
NPVF_NPFFR2	NPVF	neuropeptide VF precursor	NPFFR2	neuropeptide FF receptor 2							C7orf9	NPFFR2		known	literature supported
NPW_NPBWR1	NPW	neuropeptide W	NPBWR1	neuropeptides B/W receptor 1							NPW	NPBWR1		known	literature supported
NPW_NPBWR2	NPW	neuropeptide W	NPBWR2	neuropeptides B/W receptor 2							NPW	NPBWR2		known	literature supported
NPY_FAP	NPY	neuropeptide Y	FAP	fibroblast activation protein, alpha									21314817	novel	literature supported
NPY_MC4R	NPY	neuropeptide Y	MC4R	melanocortin 4 receptor							NPY	MC4R		novel	literature supported
NPY_NPFFR2	NPY	neuropeptide Y	NPFFR2	neuropeptide FF receptor 2							NPY	NPFFR2		novel	literature supported
NPY_NPY1R	NPY	neuropeptide Y	NPY1R	neuropeptide Y receptor Y1							NPY	NPY1R		known	literature supported
NPY_NPY2R	NPY	neuropeptide Y	NPY2R	neuropeptide Y receptor Y2							NPY	NPY2R		known	literature supported
NPY_NPY4R	NPY	neuropeptide Y	NPY4R	neuropeptide Y receptor Y4							NPY	PPYR1		known	literature supported
NPY_NPY5R	NPY	neuropeptide Y	NPY5R	neuropeptide Y receptor Y5							NPY	NPY5R		known	literature supported
NPY_PRLHR	NPY	neuropeptide Y	PRLHR	prolactin releasing hormone receptor							NPY	PRLHR		known	literature supported
NRG1_ERBB2	NRG1	neuregulin 1	ERBB2	v-erb-b2 avian erythroblastic leukemia viral oncogene homolog 2							NRG1	ERBB2		known	literature supported
NRG1_ERBB3	NRG1	neuregulin 1	ERBB3	v-erb-b2 avian erythroblastic leukemia viral oncogene homolog 3							NRG1	ERBB3		known	literature supported
NRG1_ERBB4	NRG1	neuregulin 1	ERBB4	v-erb-b2 avian erythroblastic leukemia viral oncogene homolog 4							NRG1	ERBB4		known	literature supported
NRG1_GPC1	NRG1	neuregulin 1	GPC1	glypican 1							NRG1	GPC1		novel	putative
NRG2_ERBB2	NRG2	neuregulin 2	ERBB2	v-erb-b2 avian erythroblastic leukemia viral oncogene homolog 2							NRG2	ERBB2		novel	putative
NRG2_ERBB3	NRG2	neuregulin 2	ERBB3	v-erb-b2 avian erythroblastic leukemia viral oncogene homolog 3							NRG2	ERBB3		known	literature supported
NRG2_ERBB4	NRG2	neuregulin 2	ERBB4	v-erb-b2 avian erythroblastic leukemia viral oncogene homolog 4							NRG2	ERBB4		known	literature supported
NRG3_ERBB4	NRG3	neuregulin 3	ERBB4	v-erb-b2 avian erythroblastic leukemia viral oncogene homolog 4							NRG3	ERBB4		known	literature supported
NRG4_EGFR	NRG4	neuregulin 4	EGFR	epidermal growth factor receptor								EGFR		novel	putative
NRG4_ERBB2	NRG4	neuregulin 4	ERBB2	v-erb-b2 avian erythroblastic leukemia viral oncogene homolog 2								ERBB2		novel	putative
NRG4_ERBB4	NRG4	neuregulin 4	ERBB4	v-erb-b2 avian erythroblastic leukemia viral oncogene homolog 4								ERBB4		known	literature supported
NRTN_GFRA1	NRTN	neurturin	GFRA1	GDNF family receptor alpha 1							NRTN	GFRA1		known	literature supported
NRTN_GFRA2	NRTN	neurturin	GFRA2	GDNF family receptor alpha 2							NRTN	GFRA2		known	literature supported
NRTN_RET	NRTN	neurturin	RET	ret proto-oncogene							NRTN	RET		known	literature supported
NTF3_NGFR	NTF3	neurotrophin 3	NGFR	nerve growth factor receptor							NTF3	NGFR		known	literature supported
NTF3_NTRK1	NTF3	neurotrophin 3	NTRK1	neurotrophic tyrosine kinase, receptor, type 1							NTF3	NTRK1	17439940	known	literature supported
NTF3_NTRK2	NTF3	neurotrophin 3	NTRK2	neurotrophic tyrosine kinase, receptor, type 2							NTF3	NTRK2		known	literature supported
NTF3_NTRK3	NTF3	neurotrophin 3	NTRK3	neurotrophic tyrosine kinase, receptor, type 3							NTF3	NTRK3		known	literature supported
NTF4_NGFR	NTF4	neurotrophin 4	NGFR	nerve growth factor receptor							NTF5	NGFR		known	literature supported
NTF4_NGFRAP1	NTF4	neurotrophin 4	NGFRAP1	nerve growth factor receptor (TNFRSF16) associated protein 1							NTF5	NGFRAP1		known	literature supported
NTF4_NTRK1	NTF4	neurotrophin 4	NTRK1	neurotrophic tyrosine kinase, receptor, type 1							NTF5	NTRK1		known	literature supported
NTF4_NTRK2	NTF4	neurotrophin 4	NTRK2	neurotrophic tyrosine kinase, receptor, type 2							NTF5	NTRK2		known	literature supported
NTF4_NTRK3	NTF4	neurotrophin 4	NTRK3	neurotrophic tyrosine kinase, receptor, type 3							NTF5	NTRK3		known	putative
NTN1_ADORA2B	NTN1	netrin 1	ADORA2B	adenosine A2b receptor							NTN1	ADORA2B		novel	literature supported
NTN1_DCC	NTN1	netrin 1	DCC	deleted in colorectal carcinoma							NTN1	DCC		known	literature supported
NTN1_NEO1	NTN1	netrin 1	NEO1	neogenin 1							NTN1	NEO1		novel	literature supported
NTN1_UNC5A	NTN1	netrin 1	UNC5A	unc-5 homolog A (C. elegans)							NTN1	UNC5A	9126742	novel	literature supported
NTN1_UNC5B	NTN1	netrin 1	UNC5B	unc-5 homolog B (C. elegans)							NTN1	UNC5B	9126742	novel	literature supported
NTN1_UNC5C	NTN1	netrin 1	UNC5C	unc-5 homolog C (C. elegans)							NTN1	UNC5C		known	literature supported
NTN1_UNC5D	NTN1	netrin 1	UNC5D	unc-5 homolog D (C. elegans)							NTN1	UNC5D	9126742	novel	literature supported
NTN3_CDON	NTN3	netrin 3	CDON	cell adhesion associated, oncogene regulated							NTN2L	CDON		known	literature supported
NTN3_NEO1	NTN3	netrin 3	NEO1	neogenin 1							NTN2L	NEO1		known	literature supported
NTN4_DCC	NTN4	netrin 4	DCC	deleted in colorectal carcinoma							NTN4	DCC		known	literature supported
NTN4_UNC5A	NTN4	netrin 4	UNC5A	unc-5 homolog A (C. elegans)							NTN4	UNC5A		known	literature supported
NTNG1_LRRC4C	NTNG1	netrin G1	LRRC4C	leucine rich repeat containing 4C							NTNG1	LRRC4C		known	literature supported
NTNG2_LRRC4	NTNG2	netrin G2	LRRC4	leucine rich repeat containing 4							NTNG2	LRRC4	17973922	novel	literature supported
NTNG2_LRRC4C	NTNG2	netrin G2	LRRC4C	leucine rich repeat containing 4C							NTNG2	LRRC4C		novel	putative
NTS_NGFR	NTS	neurotensin	NGFR	nerve growth factor receptor							NTS	NGFR		novel	putative
NTS_NTSR1	NTS	neurotensin	NTSR1	neurotensin receptor 1 (high affinity)							NTS	NTSR1		known	literature supported
NTS_NTSR2	NTS	neurotensin	NTSR2	neurotensin receptor 2							NTS	NTSR2		known	literature supported
NTS_SORT1	NTS	neurotensin	SORT1	sortilin 1							NTS	SORT1		novel	literature supported
NUCB2_ERAP1	NUCB2	nucleobindin 2	ERAP1	endoplasmic reticulum aminopeptidase 1										known	EXCLUDED not receptor
NXPH1_NRXN1	NXPH1	neurexophilin 1	NRXN1	neurexin 1							NXPH1	NRXN1		known	literature supported
NXPH1_NRXN2	NXPH1	neurexophilin 1	NRXN2	neurexin 2							NXPH1	NRXN2		known	literature supported
NXPH1_NRXN3	NXPH1	neurexophilin 1	NRXN3	neurexin 3							NXPH1	NRXN3		known	literature supported
NXPH2_NRXN1	NXPH2	neurexophilin 2	NRXN1	neurexin 1							NXPH2	NRXN1		novel	literature supported
NXPH3_NRXN1	NXPH3	neurexophilin 3	NRXN1	neurexin 1							NXPH3	NRXN1		known	literature supported
NXPH3_NRXN2	NXPH3	neurexophilin 3	NRXN2	neurexin 2							NXPH3	NRXN2		known	literature supported
NXPH3_NRXN3	NXPH3	neurexophilin 3	NRXN3	neurexin 3							NXPH3	NRXN3		known	literature supported
OBP2A_OR1G1	OBP2A	odorant binding protein 2A	OR1G1	olfactory receptor, family 1, subfamily G, member 1								OR1G1		novel	literature supported
OLAH_MOG	OLAH	oleoyl-ACP hydrolase	MOG	myelin oligodendrocyte glycoprotein										novel	putative
OLFM2_ROBO2	OLFM2	olfactomedin 2	ROBO2	roundabout, axon guidance receptor, homolog 2 (Drosophila)								ROBO2		novel	literature supported
OMG_LINGO1	OMG	oligodendrocyte myelin glycoprotein	LINGO1	leucine rich repeat and Ig domain containing 1							OMG	LRRN6A		known	literature supported
OMG_NGFR	OMG	oligodendrocyte myelin glycoprotein	NGFR	nerve growth factor receptor							OMG	NGFR		novel	putative
OMG_RTN4R	OMG	oligodendrocyte myelin glycoprotein	RTN4R	reticulon 4 receptor									12068310	novel	literature supported
OMG_RTN4RL1	OMG	oligodendrocyte myelin glycoprotein	RTN4RL1	reticulon 4 receptor-like 1							OMG			novel	literature supported
OMG_TNFRSF1B	OMG	oligodendrocyte myelin glycoprotein	TNFRSF1B	tumor necrosis factor receptor superfamily, member 1B							OMG	TNFRSF1B		known	literature supported
ORM1_CCR5	ORM1	orosomucoid 1	CCR5	chemokine (C-C motif) receptor 5 (gene/pseudogene)								CCR5		novel	literature supported
OSM_IL6ST	OSM	oncostatin M	IL6ST	interleukin 6 signal transducer (gp130, oncostatin M receptor)							OSM	IL6ST		known	literature supported
OSM_LIFR	OSM	oncostatin M	LIFR	leukemia inhibitory factor receptor alpha							OSM	LIFR		known	literature supported
OSM_OSMR	OSM	oncostatin M	OSMR	oncostatin M receptor							OSM	OSMR		known	literature supported
OSTN_NPR3	OSTN	osteocrin	NPR3	natriuretic peptide receptor 3								NPR3		known	literature supported
OXT_AVPR1A	OXT	oxytocin/neurophysin I prepropeptide	AVPR1A	arginine vasopressin receptor 1A							OXT	AVPR1A		known	literature supported
OXT_AVPR1B	OXT	oxytocin/neurophysin I prepropeptide	AVPR1B	arginine vasopressin receptor 1B							OXT	AVPR1B		known	literature supported
OXT_AVPR2	OXT	oxytocin/neurophysin I prepropeptide	AVPR2	arginine vasopressin receptor 2							OXT	AVPR2		known	literature supported
OXT_OXTR	OXT	oxytocin/neurophysin I prepropeptide	OXTR	oxytocin receptor							OXT	OXTR		known	literature supported
P4HB_GPR162	P4HB	prolyl 4-hydroxylase, beta polypeptide	GPR162	G protein-coupled receptor 162							P4HB			novel	putative
PAPLN_PVRL4	PAPLN	papilin, proteoglycan-like sulfated glycoprotein	PVRL4	poliovirus receptor-related 4								PVRL4		novel	putative
PAPLN_SIRPA	PAPLN	papilin, proteoglycan-like sulfated glycoprotein	SIRPA	signal-regulatory protein alpha										novel	putative
PCSK9_VLDLR	PCSK9	proprotein convertase subtilisin/kexin type 9	VLDLR	very low density lipoprotein receptor									17452316	novel	literature supported
PDAP1_PDGFRB	PDAP1	PDGFA associated protein 1	PDGFRB	platelet-derived growth factor receptor, beta polypeptide							PDAP1	PDGFRB		novel	literature supported
PDGFA_PDGFRA	PDGFA	platelet-derived growth factor alpha polypeptide	PDGFRA	platelet-derived growth factor receptor, alpha polypeptide							PDGFA	PDGFRA		known	literature supported
PDGFA_PDGFRB	PDGFA	platelet-derived growth factor alpha polypeptide	PDGFRB	platelet-derived growth factor receptor, beta polypeptide							PDGFA	PDGFRB		novel	putative
PDGFB_ART1	PDGFB	platelet-derived growth factor beta polypeptide	ART1	ADP-ribosyltransferase 1							PDGFB			novel	literature supported
PDGFB_ITGAV	PDGFB	platelet-derived growth factor beta polypeptide	ITGAV	integrin, alpha V							PDGFB	ITGAV		novel	putative
PDGFB_LRP1	PDGFB	platelet-derived growth factor beta polypeptide	LRP1	low density lipoprotein receptor-related protein 1							PDGFB	LRP1		novel	literature supported
PDGFB_PDGFRA	PDGFB	platelet-derived growth factor beta polypeptide	PDGFRA	platelet-derived growth factor receptor, alpha polypeptide							PDGFB	PDGFRA		known	literature supported
PDGFB_PDGFRB	PDGFB	platelet-derived growth factor beta polypeptide	PDGFRB	platelet-derived growth factor receptor, beta polypeptide							PDGFB	PDGFRB		known	literature supported
PDGFB_S1PR1	PDGFB	platelet-derived growth factor beta polypeptide	S1PR1	sphingosine-1-phosphate receptor 1							PDGFB	EDG1		novel	putative
PDGFC_FLT1	PDGFC	platelet derived growth factor C	FLT1	fms-related tyrosine kinase 1							PDGFC	FLT1		novel	putative
PDGFC_FLT4	PDGFC	platelet derived growth factor C	FLT4	fms-related tyrosine kinase 4							PDGFC	FLT4		known	literature supported
PDGFC_KDR	PDGFC	platelet derived growth factor C	KDR	kinase insert domain receptor (a type III receptor tyrosine kinase)							PDGFC	KDR		known	literature supported
PDGFC_PDGFRA	PDGFC	platelet derived growth factor C	PDGFRA	platelet-derived growth factor receptor, alpha polypeptide							PDGFC	PDGFRA		known	literature supported
PDGFC_PDGFRB	PDGFC	platelet derived growth factor C	PDGFRB	platelet-derived growth factor receptor, beta polypeptide							PDGFC	PDGFRB		novel	putative
PDGFD_PDGFRA	PDGFD	platelet derived growth factor D	PDGFRA	platelet-derived growth factor receptor, alpha polypeptide							PDGFD	PDGFRA		novel	putative
PDGFD_PDGFRB	PDGFD	platelet derived growth factor D	PDGFRB	platelet-derived growth factor receptor, beta polypeptide							PDGFD	PDGFRB		known	literature supported
PDX1_SLC2A2	PDX1	pancreatic and duodenal homeobox 1	SLC2A2	solute carrier family 2 (facilitated glucose transporter), member 2							IPF1			novel	EXCLUDED not ligand
PDYN_OPRD1	PDYN	prodynorphin	OPRD1	opioid receptor, delta 1							PDYN			known	literature supported
PDYN_OPRK1	PDYN	prodynorphin	OPRK1	opioid receptor, kappa 1							PDYN	OPRK1		known	literature supported
PDYN_OPRM1	PDYN	prodynorphin	OPRM1	opioid receptor, mu 1							PDYN	OPRM1		known	literature supported
PENK_MRGPRX1	PENK	proenkephalin	MRGPRX1	MAS-related GPR, member X1							PENK	MRGPRX1		known	literature supported
PENK_OGFR	PENK	proenkephalin	OGFR	opioid growth factor receptor							PENK	OGFR		known	literature supported
PENK_OPRD1	PENK	proenkephalin	OPRD1	opioid receptor, delta 1							PENK			known	literature supported
PENK_OPRK1	PENK	proenkephalin	OPRK1	opioid receptor, kappa 1							PENK	OPRK1		novel	putative
PENK_OPRM1	PENK	proenkephalin	OPRM1	opioid receptor, mu 1							PENK	OPRM1		known	literature supported
PF4_CXCR3	PF4	platelet factor 4	CXCR3	chemokine (C-X-C motif) receptor 3							PF4	CXCR3		novel	literature supported
PF4_FGFR2	PF4	platelet factor 4	FGFR2	fibroblast growth factor receptor 2							PF4	FGFR2		known	literature supported
PF4_LDLR	PF4	platelet factor 4	LDLR	low density lipoprotein receptor							PF4	LDLR		known	literature supported
PF4_PROCR	PF4	platelet factor 4	PROCR	protein C receptor, endothelial							PF4	PROCR		known	literature supported
PF4_SDC2	PF4	platelet factor 4	SDC2	syndecan 2							PF4	SDC2		novel	literature supported
PF4_THBD	PF4	platelet factor 4	THBD	thrombomodulin							PF4	THBD		known	literature supported
PGF_FLT1	PGF	placental growth factor	FLT1	fms-related tyrosine kinase 1							PGF	FLT1		known	literature supported
PGF_NRP1	PGF	placental growth factor	NRP1	neuropilin 1							PGF	NRP1		known	literature supported
PGF_NRP2	PGF	placental growth factor	NRP2	neuropilin 2							PGF	NRP2		novel	literature supported
PI3_PLD2	PI3	peptidase inhibitor 3, skin-derived	PLD2	phospholipase D2										novel	putative
PIGF_FLT1	PIGF	phosphatidylinositol glycan anchor biosynthesis, class F	FLT1	fms-related tyrosine kinase 1									7929268	novel	literature supported
PIP_CD4	PIP	prolactin-induced protein	CD4	CD4 molecule										novel	literature supported
PIP_NPTN	PIP	prolactin-induced protein	NPTN	neuroplastin										novel	putative
PKM_CD44	PKM	pyruvate kinase, muscle	CD44	CD44 molecule (Indian blood group)							PKM2	CD44		novel	putative
PLA2G10_PLA2R1	PLA2G10	phospholipase A2, group X	PLA2R1	phospholipase A2 receptor 1, 180kDa								PLA2R1		novel	literature supported
PLAT_ITGAM	PLAT	plasminogen activator, tissue	ITGAM	integrin, alpha M (complement component 3 receptor 3 subunit)							PLAT	ITGAM		novel	putative
PLAT_ITGB2	PLAT	plasminogen activator, tissue	ITGB2	integrin, beta 2 (complement component 3 receptor 3 and 4 subunit)							PLAT	ITGB2		novel	putative
PLAT_LRP1	PLAT	plasminogen activator, tissue	LRP1	low density lipoprotein receptor-related protein 1							PLAT	LRP1		known	literature supported
PLAU_IGF2R	PLAU	plasminogen activator, urokinase	IGF2R	insulin-like growth factor 2 receptor							PLAU	IGF2R		novel	literature supported
PLAU_ITGA3	PLAU	plasminogen activator, urokinase	ITGA3	integrin, alpha 3 (antigen CD49C, alpha 3 subunit of VLA-3 receptor)							PLAU	ITGA3		novel	putative
PLAU_ITGA5	PLAU	plasminogen activator, urokinase	ITGA5	integrin, alpha 5 (fibronectin receptor, alpha polypeptide)							PLAU	ITGA5		novel	putative
PLAU_ITGAM	PLAU	plasminogen activator, urokinase	ITGAM	integrin, alpha M (complement component 3 receptor 3 subunit)							PLAU	ITGAM		novel	putative
PLAU_ITGAV	PLAU	plasminogen activator, urokinase	ITGAV	integrin, alpha V							PLAU	ITGAV		novel	putative
PLAU_ITGB1	PLAU	plasminogen activator, urokinase	ITGB1	integrin, beta 1 (fibronectin receptor, beta polypeptide, antigen CD29 includes MDF2, MSK12)							PLAU	ITGB1		novel	putative
PLAU_ITGB2	PLAU	plasminogen activator, urokinase	ITGB2	integrin, beta 2 (complement component 3 receptor 3 and 4 subunit)							PLAU	ITGB2		novel	putative
PLAU_ITGB5	PLAU	plasminogen activator, urokinase	ITGB5	integrin, beta 5							PLAU	ITGB5		novel	putative
PLAU_LRP1	PLAU	plasminogen activator, urokinase	LRP1	low density lipoprotein receptor-related protein 1							PLAU	LRP1		known	literature supported
PLAU_LRP2	PLAU	plasminogen activator, urokinase	LRP2	low density lipoprotein receptor-related protein 2							PLAU	LRP2		novel	literature supported
PLAU_MRC2	PLAU	plasminogen activator, urokinase	MRC2	mannose receptor, C type 2							PLAU	MRC2		novel	putative
PLAU_PLAUR	PLAU	plasminogen activator, urokinase	PLAUR	plasminogen activator, urokinase receptor							PLAU	PLAUR		known	literature supported
PLAU_ST14	PLAU	plasminogen activator, urokinase	ST14	suppression of tumorigenicity 14 (colon carcinoma)							PLAU			novel	literature supported
PLAU_VLDLR	PLAU	plasminogen activator, urokinase	VLDLR	very low density lipoprotein receptor							PLAU	VLDLR		novel	putative
PLG_F2R	PLG	plasminogen	F2R	coagulation factor II (thrombin) receptor							PLG	F2R		novel	literature supported
PLG_F2RL1	PLG	plasminogen	F2RL1	coagulation factor II (thrombin) receptor-like 1							PLG	F2RL1		novel	literature supported
PLG_F3	PLG	plasminogen	F3	coagulation factor III (thromboplastin, tissue factor)							PLG	F3		novel	literature supported
PLG_FLT1	PLG	plasminogen	FLT1	fms-related tyrosine kinase 1							PLG	FLT1		novel	putative
PLG_ITGA9	PLG	plasminogen	ITGA9	integrin, alpha 9							PLG	ITGA9		known	literature supported
PLG_ITGAM	PLG	plasminogen	ITGAM	integrin, alpha M (complement component 3 receptor 3 subunit)							PLG	ITGAM		novel	putative
PLG_ITGB1	PLG	plasminogen	ITGB1	integrin, beta 1 (fibronectin receptor, beta polypeptide, antigen CD29 includes MDF2, MSK12)							PLG	ITGB1		known	literature supported
PLG_ITGB2	PLG	plasminogen	ITGB2	integrin, beta 2 (complement component 3 receptor 3 and 4 subunit)							PLG	ITGB2		novel	putative
PLG_PLAUR	PLG	plasminogen	PLAUR	plasminogen activator, urokinase receptor							PLG	PLAUR		novel	putative
PLG_PLGRKT	PLG	plasminogen	PLGRKT	plasminogen receptor, C-terminal lysine transmembrane protein									19897580	novel	literature supported
PLTP_ABCA1	PLTP	phospholipid transfer protein	ABCA1	ATP-binding cassette, sub-family A (ABC1), member 1										novel	literature supported
PMCH_MCHR1	PMCH	pro-melanin-concentrating hormone	MCHR1	melanin-concentrating hormone receptor 1							PMCH	MCHR1		known	literature supported
PMCH_MCHR2	PMCH	pro-melanin-concentrating hormone	MCHR2	melanin-concentrating hormone receptor 2							PMCH	MCHR2		known	literature supported
PNOC_OPRL1	PNOC	prepronociceptin	OPRL1	opiate receptor-like 1							PNOC	OPRL1		known	literature supported
PODXL2_SELL	PODXL2	podocalyxin-like 2	SELL	selectin L							PODXL2	SELL		known	literature supported
PODXL_SELL	PODXL	podocalyxin-like	SELL	selectin L								SELL		novel	literature supported
POMC_MC1R	POMC	proopiomelanocortin	MC1R	melanocortin 1 receptor (alpha melanocyte stimulating hormone receptor)							POMC	MC1R		known	literature supported
POMC_MC2R	POMC	proopiomelanocortin	MC2R	melanocortin 2 receptor (adrenocorticotropic hormone)							POMC	MC2R		known	literature supported
POMC_MC3R	POMC	proopiomelanocortin	MC3R	melanocortin 3 receptor							POMC	MC3R		known	literature supported
POMC_MC4R	POMC	proopiomelanocortin	MC4R	melanocortin 4 receptor							POMC	MC4R		known	literature supported
POMC_MC5R	POMC	proopiomelanocortin	MC5R	melanocortin 5 receptor							POMC	MC5R		known	literature supported
POMC_OPRD1	POMC	proopiomelanocortin	OPRD1	opioid receptor, delta 1							POMC			known	literature supported
POMC_OPRK1	POMC	proopiomelanocortin	OPRK1	opioid receptor, kappa 1							POMC	OPRK1		known	literature supported
POMC_OPRM1	POMC	proopiomelanocortin	OPRM1	opioid receptor, mu 1							POMC	OPRM1		known	literature supported
[truncated: 558 more rows]
