# Supplementary material for: Single-cell expression profiling reveals dynamic flux of cardiac stromal, vascular and immune cells in health and injury
Source: eLife. 2019 Mar 26;8:e43882. doi: 10.7554/eLife.43882 (PMC6459677; doi:10.7554/eLife.43882)
Supplement: Source code 1. [file elife-43882-code1.zip › Source code file 1 - R code/Clustering/GFP_C9_stressed_cell_list.txt]

AAGACCTTCAGTCAGT-1
AAGTCTGAGATGTGGC-1
AATCCAGAGCAGGTCA-1
ACACCAAGTCAAGCGA-1
ACGAGGAGTCTCGTTC-1
ACGCAGCAGGGCACTA-1
ACTGTCCCAGAGCCAA-1
AGAGCGAAGCCTTGAT-1
AGGCCACTCAGTGCAT-1
ATCTACTGTTGTCGCG-1
ATGTGTGCAAGAAAGG-1
CCCTCCTGTACGCTGC-1
CCGGGATCATGGTAGG-1
CGATCGGGTTGGTTTG-1
CGATTGAAGTCCTCCT-1
CGGACGTGTCGGCACT-1
CGTCCATGTGTGAAAT-1
CGTCCATTCGTAGATC-1
CGTTCTGCACCTCGTT-1
CTAGAGTGTCGCGGTT-1
CTGCGGACACGTCTCT-1
CTTGGCTTCATGCTCC-1
GACAGAGTCGGCGCTA-1
GACTAACTCACTGGGC-1
GATCGATGTCACTGGC-1
GCATACAAGACACGAC-1
GGAACTTCAGCCAATT-1
GGACAAGTCATCGGAT-1
GGGCATCCACGGTGTC-1
TCTGAGACAGTGGAGT-1
TGCGCAGCACGGTGTC-1
TGCGTGGCATTCCTGC-1
TTCTCAATCAGCATGT-1
TTGCGTCCATCTGGTA-1
TTTGCGCTCCTATGTT-1
AACCATGAGGGTGTGT-2
AAGTCTGCAACACCCG-2
ACACTGACAGTAAGAT-2
ACGAGCCTCAAAGACA-2
ACGCCGAAGTAACCCT-2
ACTGAACCAACGCACC-2
ACTGATGCATCCAACA-2
AGCGTATCATTCCTGC-2
AGGGAGTCACAAGTAA-2
AGGGTGAGTGACTCAT-2
AGGGTGAGTTCGTGAT-2
AGTAGTCGTCTAAAGA-2
AGTGAGGTCTTCGGTC-2
ATAGACCTCACCGGGT-2
ATCATCTAGCCTTGAT-2
ATGCGATGTCCCTTGT-2
ATTACTCGTCCAGTTA-2
ATTACTCGTCGCTTCT-2
ATTGGACGTCTAACGT-2
ATTTCTGCAATCTACG-2
CAAGGCCAGTACACCT-2
CACAAACGTCCGTCAG-2
CACTCCACACATTAGC-2
CAGCAGCTCGAATGGG-2
CATCAGAAGGCGTACA-2
CATCCACTCAGAGGTG-2
CATGCCTAGGCTAGAC-2
CCGGGATCATTACGAC-2
CCTACACTCTATCGCC-2
CCTAGCTTCACCTTAT-2
CGACCTTCACTACAGT-2
CGACTTCCACCAGATT-2
CGACTTCTCGGCCGAT-2
CGATGGCTCATAGCAC-2
CGCCAAGAGCCCAATT-2
CGCCAAGCAAATACAG-2
CGCCAAGTCTCGGACG-2
CGCGGTACACAGTCGC-2
CGCTTCATCTGGCGAC-2
CGGAGTCTCGAGCCCA-2
CGGTTAACAATAAGCA-2
CGTCCATTCTGAGGGA-2
CGTCTACTCAGGCGAA-2
CGTTGGGGTCCATCCT-2
CTGATAGGTCGCTTCT-2
CTTGGCTCACTTCGAA-2
GAAATGAAGTTGAGTA-2
GAAGCAGTCGGAAACG-2
GACGCGTAGGTGATTA-2
GAGGTGATCCTGCTTG-2
GCGCGATGTGACGCCT-2
GCTTGAACATGGGACA-2
GGACGTCTCGCAAACT-2
GGTGAAGGTCACCCAG-2
GTAGTCAAGCAGACTG-2
GTATTCTGTTCGGCAC-2
GTGCTTCAGGGTATCG-2
GTTAAGCGTGGAAAGA-2
TAAACCGAGTGCGTGA-2
TACGGGCCATTAGCCA-2
TAGTGGTTCGTCGTTC-2
TATTACCGTAGAGCTG-2
TCAACGAGTCGTCTTC-2
TCAGCAAGTACCGTAT-2
TCGAGGCTCGCCAAAT-2
TCGTACCCAGTACACT-2
TGCCCATAGTGTCCCG-2
TGCGGGTTCCGTTGTC-2
TGGGAAGTCGAGAACG-2
TGGGCGTCAGCTCGCA-2
TGGTTAGGTCTTTCAT-2
TGTTCCGGTCGCTTCT-2
TTAACTCCACGGACAA-2
TTAGGACCATGCTGGC-2
TTCGGTCAGTACTTGC-2
AAACGGGAGCCTTGAT-3
AACACGTTCGGAAACG-3
ACATCAGTCGCTAGCG-3
ACGAGCCGTTAAAGTG-3
ACGGGCTCATGCCTAA-3
ATCATCTCACAGACTT-3
ATCCGAAGTCGCTTTC-3
CAACTAGCACATAACC-3
CACACAAGTCGCTTTC-3
CAGCAGCTCAAGATCC-3
CAGCCGAGTAAATGAC-3
CCTTCGATCCGTAGGC-3
CGCCAAGTCTAACTCT-3
CGCGTTTTCGCTGATA-3
CGGAGTCGTACAGTTC-3
CGTGAGCGTTTACTCT-3
CTACGTCAGAATAGGG-3
CTCGAAAGTCAAAGCG-3
CTCGGAGGTTGTCTTT-3
GAACGGAAGGAGTAGA-3
GACGTTATCGTCACGG-3
GACTAACTCGTTTGCC-3
GATCGCGGTAAGGATT-3
GATCTAGTCCACGTGG-3
GCTCTGTTCTGCGGCA-3
GGACGTCAGGGCACTA-3
GGTGAAGTCCACGCAG-3
GTCACGGAGACAATAC-3
GTTTCTATCCCTGACT-3
TACGGGCCACGGTTTA-3
TAGGCATAGATGCCAG-3
TCCACACTCCGTCATC-3
TGATTTCAGTGGGCTA-3
TGCACCTGTATAATGG-3
TGCCAAAGTAAGCACG-3
TTGCGTCGTCTTGTCC-3
TTGGCAATCTCTGAGA-3
AATCGGTGTTCTGTTT-4
ACAGCTATCCTGCAGG-4
ACGAGCCAGTTCGCAT-4
ACGATACGTCTTCTCG-4
AGCAGCCGTACCGAGA-4
AGCGTATAGTTTGCGT-4
AGGTCATCAAGTTGTC-4
AGTAGTCGTCGAACAG-4
CAAGAAACAAAGAATC-4
CAAGATCTCGGCCGAT-4
CACTCCATCCCAACGG-4
CAGCGACGTTTGACTG-4
CATTCGCCACGGTAGA-4
CCGGTAGGTTACAGAA-4
CCTCAGTTCTTAACCT-4
CGATGGCTCGGCGCTA-4
CGATGTAGTAGCTGCC-4
CGATTGACATCAGTAC-4
CGGCTAGGTCCATCCT-4
CTACCCATCTAACTGG-4
CTGTTTACAGATCGGA-4
GAACCTACAGCCAGAA-4
GACACGCCAGTAAGCG-4
GCATGCGGTTCTCATT-4
GCGGGTTTCATGTGGT-4
GGGATGAGTGCCTGCA-4
GTCACAAAGCTCTCGG-4
GTGCGGTGTGTGACGA-4
GTTCATTAGCTGCGAA-4
TACCTTACAGGTTTCA-4
TACGGGCGTCTCTTTA-4
TCATTTGAGGATGCGT-4
TCTGAGAAGACAATAC-4
TGAGCATGTACCGTTA-4
TGAGCCGCAAAGCGGT-4
TGAGGGATCTGCGACG-4
TGTCCCAAGATCCTGT-4
TTCGAAGTCTTGTATC-4
TTGACTTTCTCGTTTA-4
