# Supplementary material for: Single-cell expression profiling reveals dynamic flux of cardiac stromal, vascular and immune cells in health and injury
Source: eLife. 2019 Mar 26;8:e43882. doi: 10.7554/eLife.43882 (PMC6459677; doi:10.7554/eLife.43882)
Supplement: Source code 1. [file elife-43882-code1.zip › Source code file 1 - R code/DPA/GFP_population_counts.csv]

	F-SL	MYO	F-Act	F-SH	F-Trans	F-WntX	F-Cyc	F-IFNS	MAC	EPI	EC
Sham-day 3	960	3	189	516	314	144	10	36	0	1	11
Sham-day 7	2470	71	373	1615	447	289	11	68	1	0	1
MI-day 3	182	6	1650	175	335	337	512	53	149	2	2
MI-day 7	754	2971	705	569	212	80	163	130	1	80	3
