# Supplementary material for: Single-cell expression profiling reveals dynamic flux of cardiac stromal, vascular and immune cells in health and injury
Source: eLife. 2019 Mar 26;8:e43882. doi: 10.7554/eLife.43882 (PMC6459677; doi:10.7554/eLife.43882)
Supplement: Source code 1. [file elife-43882-code1.zip › Source code file 1 - R code/DPA/TIP_population_counts.csv]

	M1MΦ	EC1	F-SL	F-Act	F-SH	BC	M2MΦ	M1Mo	MYO	EC3	DC	EC2	TC1-Cd8	TC2-Cd4	MAC-TR	Mural	Cyc	MAC6	MAC-IFNIC	MAC7	MAC8	F-WntX	NKC	Glial
Sham	3	1215	1348	553	657	446	26	40	22	229	24	241	152	132	159	184	37	33	3	44	13	96	48	18
MI-day 3	1964	162	40	185	25	27	49	493	4	75	271	37	28	16	23	10	71	110	125	43	106	8	2	1
MI-day 7	134	503	265	368	172	278	600	79	429	102	96	95	144	95	55	39	108	26	27	54	18	15	26	5
